# Supplementary material for: Public knowledge, attitudes, and practices (KAP) regarding antibiotics use and antimicrobial resistance (AMR) in Bangladesh
Source: Heliyon. 2023 Oct 18;9(10):e21166. doi: 10.1016/j.heliyon.2023.e21166 (PMC10616402; doi:10.1016/j.heliyon.2023.e21166)
Supplement: Multimedia component 2 [file mmc2.xlsx]

## Sheet: main data
S.L.	age	gender	marital_status	educa	monthly_income	residence	occupation	frequency_HC	media_exposure	head_edu	head_occupation	effect_bacterial	effect_viral	defi_antibiotic	reason_antibi_resis	risk_resistance	resis_without_prescription	stop_using_anti	resistance_misuse	safety_used_ant	sale_without_prescript	save_unused_ant	recovery_coughs_cold	intake_medi_seller	avoid_severe_illness	recovery_fever	visit_another_doctor_ant	asking_doctor_ant	fulfill_course	mostly_intake	completion_full_course	sickness	sickness_number	sickness_disease	intake_ant_last12	intake_ant_times	intake_ant_suggestion	reason_anti	fulfill_ant_last12
1	19	1	2	12	50000	2	5	4	3	17	3	1	2	1	1	1	1	2	1	2	1	2	1	2	2	2	2	1	1	1	1	1	1	3	2	.	.	.	.
2	55	1	1	0	45000	1	1	4	1	0	1	3	3	3	3	3	3	1	3	1	1	3	1	1	1	1	2	1	2	5	2	1	5	1	1	2	4	2	1
3	20	1	2	13	30000	1	1	5	3	10	1	1	1	1	3	3	1	3	1	1	1	2	1	2	1	1	2	1	1	1	1	1	1	2	2	.	.	.	.
4	21	1	2	13	40000	1	5	2	3	17	3	1	2	1	1	3	2	2	1	1	1	2	1	2	1	1	2	1	2	1	1	1	2	2	1	1	1	2	1
5	30	1	2	15	30000	1	3	2	3	12	3	1	2	1	3	2	1	3	2	1	2	2	1	2	1	1	2	1	1	1	1	1	2	1	2	.	.	.	.
6	28	1	2	12	27000	2	3	2	3	12	3	1	2	1	3	2	1	3	2	2	1	2	1	2	1	1	2	1	2	1	1	1	3	2	1	2	1	1	1
7	45	1	1	12	30000	1	3	3	2	12	3	1	3	2	1	1	2	1	2	2	1	2	1	2	1	1	2	1	1	1	1	1	3	2	1	2	1	2	1
8	25	1	2	10	30000	1	5	2	3	17	1	1	1	1	1	2	2	2	2	1	1	2	1	2	1	1	2	1	1	1	1	1	2	2	1	2	1	2	1
9	50	1	1	0	30000	1	1	5	1	0	1	1	2	3	3	3	3	2	3	1	2	2	1	2	1	1	2	1	2	1	2	1	2	2	2	.	.	.	.
10	21	1	2	13	50000	1	5	5	3	10	1	1	1	3	1	3	3	2	3	1	1	2	1	2	1	1	2	1	2	1	1	2	.	.	.	.	.	.	.
11	52	1	1	5	40000	1	1	4	1	5	1	3	3	1	3	3	3	2	3	1	2	3	1	2	1	1	3	1	2	5	2	1	5	2	1	1	1	1	2
12	25	2	1	14	35000	1	3	1	3	2	3	1	1	3	1	1	3	3	1	3	1	1	3	2	1	2	2	1	1	1	1	1	1	2	1	1	1	2	1
13	25	2	1	14	30000	1	3	1	3	2	3	1	1	1	3	1	1	3	3	1	1	3	3	2	1	2	2	1	2	1	1	2	.	.	.	.	.	.	.
14	18	2	2	10	25000	1	5	5	3	12	3	1	3	2	1	1	2	1	2	2	1	2	1	2	3	1	2	1	1	1	1	1	2	1	1	2	1	2	1
15	27	2	2	17	55000	1	3	4	3	17	3	1	1	2	1	3	2	2	1	1	3	1	1	1	3	3	1	1	1	1	1	1	1	1	1	2	1	3	1
16	40	2	1	17	60000	1	3	1	3	17	3	1	1	2	1	3	2	2	1	3	2	1	1	3	3	1	3	1	1	1	1	1	1	1	1	1	1	2	1
17	46	1	1	8	25000	2	1	3	1	8	1	1	3	1	1	3	1	2	3	2	1	1	1	2	2	1	2	1	1	1	2	1	2	1	1	1	1	1	1
18	22	1	2	13	40000	2	5	2	1	12	1	1	1	1	2	1	2	2	1	2	1	1	1	2	1	1	3	1	2	1	2	1	3	1	2	.	.	.	.
19	22	1	2	13	40000	1	5	1	3	17	3	1	1	1	1	3	2	2	1	1	1	2	1	2	1	1	2	1	1	1	1	1	2	1	1	2	1	2	1
20	32	1	2	17	35000	1	3	4	3	17	3	1	1	1	1	3	2	2	1	1	2	2	1	1	1	1	2	1	1	1	1	1	4	1	1	2	1	2	1
21	26	1	2	17	35000	1	5	2	1	12	3	1	1	1	1	1	1	2	1	2	1	2	1	2	2	1	2	1	1	1	1	1	3	1	1	2	1	3	1
22	27	1	2	17	30000	1	5	1	1	17	3	1	1	1	1	1	1	2	1	2	1	2	1	2	2	1	2	1	1	1	2	1	3	1	2	.	.	.	.
23	37	2	1	12	36000	1	4	2	1	17	3	1	1	3	1	1	1	2	1	2	1	2	1	2	1	1	2	1	1	1	1	1	2	1	2	.	.	.	.
24	44	1	1	12	35000	1	3	2	1	12	3	1	1	1	1	3	3	2	3	1	1	2	1	2	1	1	2	1	1	1	1	1	2	1	1	2	1	1	1
25	47	1	1	10	40000	1	1	4	1	10	1	1	1	3	1	3	3	2	3	1	1	2	1	2	1	1	2	1	1	1	1	1	4	1	1	3	1	1	1
26	45	1	1	17	50000	1	3	2	1	17	3	1	1	1	1	3	2	2	1	1	1	2	1	2	1	1	2	1	1	1	1	1	2	8	1	3	5	4	1
27	34	1	1	12	35000	1	1	1	1	12	1	1	1	1	1	3	2	2	3	1	1	2	1	2	1	1	2	1	1	1	1	1	1	11	1	1	5	4	1
28	22	1	2	13	60000	1	5	2	3	17	3	1	1	1	1	3	2	2	1	1	1	2	1	2	1	1	2	1	1	1	1	1	2	1	1	2	1	2	1
29	27	1	1	12	25000	1	3	1	3	12	3	1	1	1	1	1	2	2	1	1	2	2	1	2	1	1	2	1	1	1	1	1	1	2	1	1	1	2	1
30	23	1	2	10	35000	1	1	2	3	10	1	1	1	3	1	3	2	2	3	1	2	2	1	2	1	1	1	1	1	1	1	1	2	1	1	2	1	2	1
31	55	1	1	17	70000	1	3	4	1	17	3	1	1	1	1	1	2	2	1	1	1	2	1	2	1	1	2	1	1	1	1	1	4	8	1	3	1	4	1
32	22	1	2	14	30000	1	5	1	3	12	1	1	1	1	1	3	2	2	1	1	1	2	1	2	1	1	2	1	1	1	1	1	1	1	1	1	1	1	1
33	42	1	1	0	60000	1	1	2	1	0	1	3	3	3	3	3	2	2	3	1	2	3	1	1	1	1	1	1	1	1	1	1	1	17	2	.	.	.	.
34	53	1	1	9	25000	1	1	2	1	9	1	1	1	1	1	1	1	1	2	2	1	2	1	2	1	1	2	1	1	1	2	1	2	1	2	.	.	.	.
35	18	2	2	10	22000	1	5	5	3	12	3	1	3	2	1	1	2	1	2	2	1	2	1	2	3	1	2	1	1	1	1	1	2	1	2	.	.	.	.
36	25	2	2	16	50000	1	3	4	3	17	3	1	1	2	1	3	2	2	1	3	1	1	1	3	3	1	3	1	1	1	1	1	2	1	1	2	1	3	1
37	38	2	1	17	50000	1	3	1	3	17	3	1	1	2	1	3	2	2	1	3	2	1	1	3	3	1	3	1	1	1	1	1	1	1	1	1	1	3	1
38	25	2	1	14	30000	1	3	1	3	2	3	1	1	3	1	1	3	3	1	3	1	1	3	2	1	2	2	1	1	1	1	1	1	1	1	1	1	3	1
39	27	1	2	12	30000	2	3	2	3	12	3	1	3	3	1	2	1	2	1	2	1	2	1	2	1	1	1	1	2	1	1	1	3	1	2	.	.	.	.
40	27	1	2	12	25000	2	3	2	3	12	3	1	3	3	1	2	1	2	1	2	1	2	1	2	1	1	1	1	2	1	1	1	1	3	1	1	1	2	2
41	20	1	2	12	30000	1	5	2	2	12	3	1	3	2	1	1	1	1	2	2	1	2	1	2	1	1	2	1	2	1	1	1	2	1	1	2	2	2	2
42	38	2	1	10	30000	1	4	3	2	12	3	1	3	2	1	1	1	1	2	2	1	2	1	2	1	1	2	1	1	2	1	1	1	1	1	2	2	2	2
43	45	1	1	12	30000	1	3	3	2	12	3	1	3	2	1	1	1	1	2	2	1	2	1	2	1	1	2	2	1	2	1	1	1	1	1	2	2	2	2
44	40	2	1	10	40000	1	4	3	2	12	3	1	3	2	1	1	1	1	2	2	1	2	1	2	1	1	2	1	1	2	1	1	1	1	1	2	2	2	2
45	29	1	1	10	40000	1	1	2	1	10	1	1	1	3	1	3	3	2	3	1	1	2	1	2	1	1	2	1	1	1	1	1	1	1	1	2	1	1	1
46	22	1	2	14	50000	1	5	1	1	17	3	1	1	1	1	2	2	2	1	1	2	2	1	2	1	1	2	1	1	1	1	1	1	18	1	1	1	4	1
47	60	1	1	0	25000	1	1	4	1	0	1	1	1	3	3	3	3	2	3	1	3	2	1	1	1	1	1	1	2	5	2	1	1	14	1	3	5	4	2
48	47	1	1	10	35000	1	3	2	1	10	3	1	1	2	1	3	3	2	3	1	1	2	1	2	1	1	2	1	1	1	1	1	1	8	2	.	.	.	.
49	22	1	2	13	40000	2	1	1	1	8	1	1	1	1	1	1	2	2	1	2	1	1	1	2	2	1	2	1	2	1	2	1	2	1	1	1	1	1	1
50	61	1	1	3	50000	1	1	1	2	0	1	1	1	3	1	2	1	2	1	1	2	2	1	3	1	1	3	1	1	1	1	1	1	1	1	1	1	1	1
51	52	1	1	17	30000	1	3	3	1	17	3	1	1	1	1	1	2	1	1	1	1	2	1	2	1	1	2	1	1	1	1	1	3	1	1	1	1	1	1
52	38	2	1	12	25000	1	3	4	1	12	3	1	1	2	1	3	2	2	1	1	1	1	1	1	1	1	1	1	1	1	1	1	2	16	1	3	1	2	1
53	21	1	2	13	45000	1	5	5	3	12	3	1	1	1	1	2	2	2	1	1	2	2	1	2	1	1	2	1	1	1	1	2	.	.	.	.	.	.	.
54	37	1	1	12	20000	1	2	2	1	12	2	1	1	3	3	3	3	1	3	1	1	2	1	1	1	1	1	1	1	1	1	2	.	.	.	.	.	.	.
55	35	1	1	10	42000	1	1	2	1	10	1	1	1	1	1	1	1	2	3	1	1	2	1	2	1	1	2	1	1	1	1	2	.	.	.	.	.	.	.
56	43	1	1	0	25000	1	1	5	1	0	1	1	1	3	1	3	3	2	3	1	1	3	1	1	1	1	1	1	1	1	1	2	.	.	.	.	.	.	.
57	37	1	1	16	50000	1	3	2	1	16	3	1	1	1	1	1	2	2	1	1	1	2	1	2	1	1	2	1	1	1	1	1	2	1	1	2	1	2	1
58	41	1	1	17	35000	1	3	1	3	17	3	1	1	1	1	2	2	2	1	1	2	2	1	2	1	1	2	1	1	1	1	1	1	1	1	1	5	4	1
59	50	1	1	0	30000	1	1	2	1	0	1	1	1	2	1	3	2	2	3	1	1	2	1	2	1	1	1	1	1	1	1	1	2	1	1	2	1	1	1
60	25	1	2	15	35000	1	5	2	3	17	3	1	1	1	1	2	1	2	1	1	1	2	1	2	1	1	2	1	1	1	1	1	2	1	1	2	1	1	1
61	21	1	2	13	40000	1	5	5	3	10	1	1	1	1	1	2	2	2	1	1	1	2	1	2	1	1	2	1	1	1	1	2	.	.	.	.	.	.	.
62	21	1	2	13	25000	1	5	2	2	17	1	1	1	1	1	2	2	2	1	1	2	2	1	2	1	1	2	1	1	1	1	1	2	1	1	2	1	1	1
63	42	1	1	10	50000	1	1	1	1	10	1	1	1	3	1	3	3	2	3	1	1	2	1	2	1	1	2	1	1	1	1	1	1	1	1	1	1	1	1
64	45	1	1	0	25000	1	1	2	1	0	1	1	1	2	1	3	3	2	3	1	2	2	1	3	1	1	1	1	1	1	1	1	2	1	1	3	1	1	1
65	20	1	2	13	70000	1	5	3	3	17	3	1	1	1	1	1	2	2	1	1	1	2	1	2	1	1	2	1	1	1	1	1	3	2	2	.	.	.	.
66	46	2	1	5	20000	2	4	2	1	8	1	1	1	3	1	3	1	2	1	2	1	1	1	2	1	1	2	1	1	1	2	1	2	4	2	.	.	.	.
67	57	1	1	17	70000	1	3	4	1	17	3	1	1	1	1	3	1	2	3	1	1	2	1	2	1	1	3	1	1	1	1	1	4	8	1	2	1	4	1
68	52	1	1	12	30000	1	1	2	1	12	1	1	1	3	1	1	1	2	1	2	1	2	1	2	1	1	2	1	1	1	2	1	1	1	2	.	.	.	.
69	23	1	2	14	45000	1	5	3	1	17	3	1	1	1	1	1	2	2	1	1	1	2	1	2	1	1	2	1	1	1	1	1	3	6	1	2	1	8	1
70	52	1	1	10	35000	1	1	3	1	10	1	1	1	3	1	1	3	2	3	1	1	2	1	1	1	1	1	1	1	5	1	1	3	8	1	2	5	2	1
71	49	1	1	12	45000	1	1	5	1	12	1	1	1	3	1	3	3	2	3	1	1	2	1	2	1	1	2	1	1	5	1	1	1	3	2	.	.	.	.
72	45	1	1	17	55000	1	3	2	1	17	3	1	1	1	2	1	2	2	1	1	1	2	1	2	1	1	2	1	1	1	1	1	2	27	1	2	5	18	1
73	23	1	2	13	30000	1	5	1	3	17	3	1	1	1	1	2	2	2	1	1	1	2	1	2	1	1	2	1	1	1	1	1	1	16	1	1	1	11	1
74	21	1	2	13	40000	1	5	5	3	17	3	1	1	1	1	2	1	2	1	1	1	2	1	2	1	1	2	1	1	1	1	2	.	.	.	.	.	.	.
75	37	1	1	17	35000	1	1	1	1	10	1	1	1	1	1	1	1	2	1	2	1	2	1	2	1	1	2	1	2	1	2	1	2	1	2	.	.	.	.
76	41	1	1	5	20000	2	1	2	2	5	1	3	3	3	1	1	3	3	3	2	1	1	1	2	1	1	2	1	2	1	2	1	3	21	2	.	.	.	.
77	19	1	2	12	30000	1	5	2	2	17	1	1	1	1	1	1	1	2	1	2	1	2	1	2	2	1	2	1	1	1	1	1	2	1	2	.	.	.	.
78	49	1	1	17	40000	1	3	2	1	17	1	1	1	1	1	1	1	2	1	2	1	2	1	2	2	1	2	1	1	1	1	1	4	1	2	.	.	.	.
79	29	2	1	12	35000	1	4	3	1	17	3	1	3	1	1	1	1	1	1	2	1	1	1	2	1	1	2	1	2	5	2	1	3	1	1	1	5	2	2
80	19	1	2	13	60000	1	5	4	3	12	4	1	2	1	1	1	1	2	1	2	1	3	3	3	2	3	2	1	1	1	1	1	1	20	2	.	.	.	.
81	52	1	1	5	30000	2	1	2	5	5	1	3	3	3	2	1	3	2	3	1	2	1	1	1	1	1	2	2	2	4	2	2	.	.	.	.	.	.	.
82	49	1	1	12	30000	1	3	3	2	12	3	1	3	2	1	1	1	1	2	2	1	2	1	2	1	1	2	1	1	1	1	1	3	6	1	2	1	3	1
83	20	1	2	12	30000	1	5	2	2	12	3	1	3	2	1	1	1	1	2	2	1	2	1	2	1	1	2	1	1	1	1	1	2	1	1	2	2	2	2
84	28	1	2	17	35000	1	5	2	1	17	3	1	1	1	1	1	1	2	1	2	1	2	1	2	2	1	2	1	1	1	1	1	2	4	2	.	.	.	.
85	39	1	1	5	250000	2	7	3	5	5	7	1	3	3	1	3	3	1	3	2	1	1	1	2	2	1	2	1	1	1	1	1	2	1	2	.	.	.	.
86	53	1	1	8	25000	2	7	3	5	8	7	1	2	1	1	1	1	1	1	2	1	1	1	2	1	1	2	1	2	1	2	2	.	.	.	.	.	.	.
87	33	2	1	3	20000	2	4	3	5	5	7	1	1	3	1	3	3	1	3	2	3	1	1	1	1	1	3	2	2	5	2	1	1	1	2	.	.	.	.
88	21	1	2	12	50000	1	5	5	1	10	1	1	1	3	1	3	3	2	3	1	1	2	1	2	1	1	2	1	1	1	1	2	.	.	.	.	.	.	.
89	24	2	2	14	30000	2	5	2	1	12	1	1	1	1	1	1	1	2	1	2	1	1	1	2	2	1	2	1	1	1	1	1	1	1	1	1	1	1	1
90	42	1	1	0	17000	2	7	1	5	0	7	1	2	3	1	3	1	2	3	2	1	1	1	2	1	1	2	1	1	1	1	2	.	.	.	.	.	.	.
91	48	1	1	12	25000	1	3	3	2	12	3	1	3	2	1	1	1	1	2	2	1	2	1	2	1	1	2	1	1	1	1	1	3	6	1	2	1	3	1
92	33	2	1	12	30000	1	4	2	1	17	3	1	1	1	1	1	1	2	1	2	1	2	1	2	2	1	2	1	1	1	1	1	2	4	2	.	.	.	.
93	23	1	2	13	35000	1	5	1	3	17	3	1	2	3	1	3	3	1	3	2	1	1	1	2	1	1	2	1	2	1	2	1	2	13	2	.	.	.	.
94	38	1	1	0	15000	2	7	2	5	0	7	1	3	3	1	3	3	2	3	1	2	1	1	1	1	1	1	2	2	4	2	2	.	.	.	.	.	.	.
95	25	2	1	13	40000	1	5	2	3	17	3	1	1	1	1	1	1	2	1	2	2	2	1	2	2	1	2	1	1	1	1	2	.	.	.	.	.	.	.
96	44	1	1	10	26000	2	1	2	1	10	1	1	2	3	3	3	3	3	3	2	1	1	1	2	1	1	2	1	2	1	2	1	4	6	1	2	1	2	2
97	20	1	2	12	15000	2	5	2	1	5	2	1	2	1	1	1	2	2	1	2	1	2	1	2	2	1	2	1	1	1	1	1	1	1	1	1	1	2	1
98	21	1	2	12	20000	1	5	4	3	12	1	1	2	1	1	2	1	2	1	2	1	3	1	2	3	1	2	1	1	1	1	1	2	1	2	.	.	.	.
99	25	2	1	12	50000	1	3	3	3	12	3	1	1	2	1	3	2	2	1	3	1	1	1	3	3	1	3	1	1	1	1	1	3	1	1	3	1	2	1
100	53	1	1	0	10000	2	2	3	5	0	2	1	1	3	3	3	3	3	3	1	1	2	1	2	1	1	2	1	2	4	2	1	3	43	1	2	4	3	2
101	25	2	1	12	15000	1	3	2	3	12	1	1	1	3	1	3	3	1	3	1	1	2	1	2	1	1	2	1	2	1	1	1	2	5	2	.	.	.	.
102	27	1	2	12	15000	1	3	2	3	12	3	1	3	3	1	2	1	2	1	2	1	2	1	2	1	1	1	1	2	1	1	1	3	1	2	.	.	.	.
103	42	1	1	7	12000	1	2	2	5	7	2	1	1	3	3	1	3	1	2	1	1	2	3	2	1	1	2	2	2	4	2	1	4	16	1	2	4	2	2
104	40	1	1	4	10000	1	2	2	5	4	2	1	1	3	3	3	3	1	3	1	1	2	1	1	1	1	3	2	2	4	2	1	3	5	1	2	4	2	1
105	57	1	1	0	50000	1	2	2	5	10	3	1	1	3	3	3	3	3	3	3	1	1	1	2	1	1	1	2	2	4	2	1	3	16	1	1	1	11	2
106	30	2	1	10	15000	2	4	2	5	12	3	1	1	1	1	3	3	1	3	1	1	2	1	2	1	1	3	1	2	1	1	2	.	.	.	.	.	.	.
107	18	2	2	12	15000	2	5	5	1	10	1	1	1	1	1	1	2	1	3	1	1	2	1	2	1	1	3	2	2	1	2	1	1	5	1	1	1	3	1
108	22	1	2	12	15000	1	5	5	3	12	3	1	1	1	3	3	1	3	3	1	1	2	1	2	1	1	2	2	2	1	2	2	.	.	.	.	.	.	.
109	25	1	2	16	15000	1	3	5	3	16	3	1	1	1	1	3	3	1	3	1	1	3	2	2	1	1	2	2	2	4	2	2	.	.	.	.	.	.	.
110	42	1	1	12	30000	1	1	1	1	12	1	1	1	3	1	1	3	1	1	2	1	2	1	2	1	1	3	1	2	4	2	1	2	16	1	2	1	2	1
111	29	1	1	12	18000	1	3	1	3	12	1	1	1	1	1	1	1	1	1	1	1	3	1	2	1	1	3	1	2	1	2	1	1	1	2	.	.	.	.
112	32	1	1	10	20000	1	1	1	3	10	1	1	1	1	1	3	3	3	1	1	1	2	1	2	1	1	1	1	2	1	1	2	.	.	.	.	.	.	.
113	37	1	1	10	30000	1	1	2	1	10	1	1	1	3	1	1	3	1	3	1	1	2	1	2	1	1	2	1	2	1	1	2	.	.	.	.	.	.	.
114	26	2	1	15	50000	1	4	4	3	16	3	1	1	1	3	3	3	3	1	2	1	2	1	2	1	1	2	1	2	1	2	1	4	11	1	3	1	2	1
115	27	1	2	17	60000	1	3	5	3	17	3	1	1	1	3	1	1	1	1	1	1	2	1	2	1	1	2	1	1	1	1	2	.	.	.	.	.	.	.
116	35	1	1	16	18000	1	1	5	3	16	1	1	1	3	3	3	1	1	3	2	1	2	1	2	1	1	2	1	2	4	2	2	.	.	.	.	.	.	.
117	27	1	2	17	20000	1	5	5	3	10	1	1	1	1	1	1	1	1	1	2	1	2	1	1	1	1	2	1	1	4	2	2	.	.	.	.	.	.	.
118	27	1	2	17	20000	1	3	5	3	8	1	1	1	1	1	1	1	1	1	2	1	2	1	2	1	1	2	1	2	4	2	2	.	.	.	.	.	.	.
119	22	1	2	10	12000	1	1	5	3	0	2	1	1	3	1	2	1	1	1	1	1	2	1	2	1	1	1	1	2	4	2	2	.	.	.	.	.	.	.
120	21	1	2	15	40000	1	5	1	1	1	1	1	1	1	1	1	1	1	1	1	1	2	1	2	1	1	3	1	1	1	1	2	.	.	.	.	.	.	.
121	22	2	1	12	20000	2	4	5	1	12	3	1	1	1	3	1	3	1	3	2	1	2	1	2	1	1	3	1	2	4	1	2	.	.	.	.	.	.	.
122	33	1	1	10	15000	1	1	1	3	10	1	1	1	1	3	3	3	1	2	1	1	2	1	2	1	1	3	1	2	1	1	1	1	5	1	1	1	3	1
123	22	2	2	12	18000	1	4	2	3	16	3	1	1	1	1	1	1	1	1	1	2	2	1	2	1	1	3	1	1	1	1	1	2	15	1	1	1	2	1
124	27	2	1	10	25000	1	4	2	1	12	3	1	1	1	1	3	3	1	1	1	2	2	1	2	1	1	3	1	1	1	1	1	2	11	1	1	1	1	1
125	30	1	1	10	15000	1	3	5	3	12	1	1	1	1	3	1	1	3	3	1	1	2	1	2	1	1	2	2	2	4	2	2	.	.	.	.	.	.	.
126	25	1	1	12	12000	1	1	1	3	12	1	1	1	1	1	1	2	2	1	1	1	2	1	2	1	1	1	1	2	4	1	2	.	.	.	.	.	.	.
127	50	1	1	12	30000	1	1	2	1	12	1	1	1	3	1	3	1	1	1	1	1	2	1	2	1	1	3	1	2	1	2	1	3	16	1	1	1	3	1
128	23	2	2	12	20000	1	4	2	3	16	3	1	1	3	1	3	1	1	3	1	1	2	1	2	1	1	3	1	2	4	2	1	2	30	2	.	.	.	.
129	33	2	1	10	25000	1	4	3	1	12	3	1	1	1	1	3	1	3	3	1	1	2	1	2	1	2	1	1	1	1	1	1	3	8	1	1	1	2	1
130	19	2	2	14	30000	1	5	5	3	16	3	1	1	3	1	3	3	1	3	1	1	2	1	2	1	1	3	1	1	1	1	2	.	.	.	.	.	.	.
131	25	2	2	17	20000	1	5	2	3	12	1	1	1	1	3	3	3	1	3	1	1	2	1	2	1	1	3	1	1	1	1	1	3	1	1	1	1	2	1
132	22	2	2	15	20000	1	5	5	3	12	1	1	1	1	3	1	1	1	3	1	1	2	1	2	1	1	3	1	1	1	1	2	.	.	.	.	.	.	.
133	55	1	1	16	30000	1	1	4	1	16	1	1	1	1	3	3	3	1	3	1	2	2	2	2	1	1	3	1	2	1	2	1	3	16	1	2	1	2	1
134	34	1	1	11	40000	1	1	2	3	10	1	1	1	3	1	1	1	1	3	1	1	2	1	2	1	1	3	1	1	4	1	1	1	1	2	.	.	.	.
135	37	1	1	12	22000	1	3	5	3	12	3	1	1	1	3	3	1	3	3	2	1	2	1	2	1	1	3	1	1	1	1	1	3	1	1	1	1	2	1
136	65	1	1	12	30000	2	1	2	1	12	1	1	1	1	1	3	3	1	3	2	1	2	1	2	1	1	3	1	2	1	2	1	4	16	1	2	1	2	1
137	18	1	2	13	25000	1	5	5	3	12	3	1	1	1	3	1	3	3	1	1	1	2	1	2	1	1	3	1	1	1	1	2	.	.	.	.	.	.	.
138	24	2	2	12	25000	1	4	2	1	16	3	1	1	3	3	1	3	3	3	1	1	2	1	2	1	1	3	1	1	4	1	1	2	1	1	2	1	2	1
139	27	2	2	17	30000	1	5	2	3	12	1	1	2	1	1	3	3	1	3	1	1	2	1	2	1	1	3	1	2	1	1	1	2	11	1	2	1	2	1
140	20	2	1	10	12000	2	1	2	5	12	3	1	1	3	1	3	3	3	1	1	1	2	1	2	1	1	1	1	1	4	1	1	2	21	2	.	.	.	.
141	29	2	1	10	22000	2	4	2	1	12	3	1	1	3	1	3	3	3	1	2	1	2	1	2	1	1	3	1	2	1	1	1	2	31	1	2	1	19	1
142	31	2	1	9	16000	2	4	4	5	12	1	1	1	3	3	3	1	3	3	1	1	2	1	2	1	1	3	1	2	4	2	1	4	2	1	2	1	2	1
143	27	1	2	17	18000	1	5	5	3	9	2	1	1	1	1	1	1	1	1	1	1	2	1	2	1	1	1	1	2	4	2	2	.	.	.	.	.	.	.
144	28	1	2	17	25000	1	5	5	3	10	3	1	1	3	1	1	3	1	3	1	1	2	1	2	1	1	1	1	2	4	2	2	.	.	.	.	.	.	.
145	41	1	1	0	12000	1	2	4	5	0	2	3	3	3	3	3	3	3	3	1	1	2	1	2	3	1	1	1	2	4	2	1	4	16	1	2	4	2	2
146	47	1	1	0	10000	1	2	4	5	0	2	3	3	3	3	3	3	3	3	1	1	2	1	2	3	1	3	1	2	4	2	1	3	6	1	2	1	3	1
147	22	2	2	16	45000	1	5	4	3	16	3	1	1	3	1	3	1	3	1	2	1	2	1	2	1	1	1	1	2	1	2	1	3	11	1	3	1	2	1
148	25	2	2	17	50000	1	5	4	3	17	3	1	1	1	3	3	1	1	3	2	1	2	1	2	1	1	1	1	1	1	1	1	3	6	1	2	1	3	1
149	20	1	2	13	15000	1	5	2	3	5	2	3	1	1	1	3	2	2	1	1	1	1	1	2	1	1	1	1	1	1	1	1	2	3	1	2	1	2	1
150	22	1	2	14	30000	1	5	2	3	16	1	1	1	3	2	3	1	2	1	2	1	2	2	1	2	2	1	1	1	1	1	1	2	1	2	.	.	.	.
151	23	1	2	16	35000	1	5	4	3	10	3	1	3	1	1	1	1	2	1	2	1	2	3	2	1	3	3	1	1	1	1	1	3	13	1	3	1	3	1
152	24	1	2	16	15000	1	5	2	3	4	7	1	1	3	1	1	1	2	1	2	1	2	3	2	2	3	2	1	1	1	1	1	2	6	1	1	4	8	1
153	24	1	2	16	20000	2	5	2	3	12	3	1	1	3	1	1	1	2	1	3	1	3	3	2	2	2	2	1	1	1	1	1	3	18	1	2	1	1	1
154	23	1	2	16	25000	2	3	2	3	8	3	1	3	1	1	1	1	2	1	2	3	3	1	1	2	2	2	1	1	4	1	1	1	1	1	1	4	1	1
155	26	2	2	17	35000	1	5	2	3	12	3	3	1	3	1	2	2	2	3	2	1	2	3	2	1	3	2	1	2	1	2	1	2	1	2	.	.	.	.
156	27	1	2	17	17000	1	5	5	3	5	7	1	1	3	3	1	1	3	3	2	2	2	1	2	2	1	2	1	1	1	1	1	2	2	1	2	1	1	1
157	27	1	2	17	80000	1	5	1	3	17	3	1	1	3	1	1	2	1	3	2	1	2	1	2	3	1	2	2	2	2	2	1	2	1	1	3	2	1	2
158	26	1	2	17	25000	1	5	1	2	8	1	1	1	1	1	1	1	1	1	3	1	2	1	2	3	3	2	1	1	1	1	1	1	1	1	1	1	3	1
159	26	1	2	12	15000	1	5	2	3	8	2	2	2	1	1	2	1	2	1	2	1	1	1	1	1	2	1	1	2	1	2	1	2	1	1	2	2	2	1
160	26	1	2	17	40000	1	5	3	2	5	1	1	1	1	1	1	1	2	1	2	1	2	2	2	2	1	1	1	2	1	2	1	3	5	1	3	1	5	1
161	24	1	2	16	30000	1	5	5	3	10	1	1	1	3	1	1	2	1	3	2	1	2	2	2	1	2	2	1	2	1	1	1	2	6	1	1	1	13	1
162	21	1	2	15	17000	1	5	5	3	0	2	1	1	3	2	3	2	3	1	2	1	2	1	2	1	1	2	2	2	2	2	1	3	2	1	1	2	1	2
163	22	1	2	16	36000	1	5	1	3	0	2	1	1	3	3	1	1	3	3	2	1	3	3	2	2	1	2	1	2	1	2	1	4	1	1	1	2	2	2
164	23	1	2	12	18000	1	5	1	4	0	2	1	1	1	1	1	3	2	2	2	1	2	2	2	2	1	2	1	1	1	1	1	2	1	1	1	1	3	2
165	22	1	2	10	24000	2	1	5	3	8	1	1	1	3	1	1	1	3	3	2	1	2	3	2	2	2	2	1	2	1	1	1	1	1	1	1	1	2	1
166	25	1	2	17	65000	1	5	4	3	17	3	3	1	1	1	1	3	1	1	2	1	2	1	2	2	1	2	1	1	1	1	1	2	4	1	1	1	1	1
167	26	1	2	17	85000	1	5	1	2	10	1	3	1	1	1	1	1	1	1	1	3	1	1	1	1	1	1	1	2	1	2	1	1	2	1	1	1	4	2
168	27	1	2	10	20000	1	3	3	3	10	3	1	1	3	1	3	1	1	1	2	1	2	2	2	2	2	2	1	1	1	1	1	2	1	1	3	1	1	1
169	35	1	2	0	12000	1	3	5	5	0	3	1	3	3	1	1	3	1	1	2	1	2	2	2	2	2	2	1	1	1	1	1	2	2	1	1	1	13	1
170	35	1	2	16	15000	2	5	1	3	8	1	1	1	3	3	3	3	2	3	1	1	2	1	2	1	1	1	1	1	1	1	2	.	.	.	.	.	.	.
171	18	1	2	12	25000	1	5	2	3	16	3	1	1	2	3	1	2	1	1	2	1	2	3	2	2	2	2	1	1	1	1	1	1	3	1	1	1	2	1
172	23	1	2	15	20000	1	5	2	3	16	3	3	1	1	1	3	2	1	3	1	1	2	1	2	2	1	2	1	1	1	1	1	2	1	1	2	1	2	2
173	20	1	2	10	30000	1	5	1	2	16	1	1	1	1	1	1	1	2	1	2	1	2	2	2	2	2	2	1	1	2	1	1	2	1	1	2	2	2	2
174	19	1	2	12	30000	1	5	5	3	10	1	1	2	1	1	1	2	1	1	2	1	1	3	2	2	3	3	1	1	1	1	1	1	3	1	1	1	2	2
175	21	1	2	12	25000	1	5	5	3	10	1	1	2	1	1	1	2	1	1	2	1	1	3	2	2	3	3	1	1	1	1	2	.	.	.	.	.	.	.
176	25	1	2	17	50000	1	5	5	3	10	3	1	1	3	1	3	2	2	3	2	1	2	3	2	3	3	2	1	1	1	1	2	.	.	.	.	.	.	.
177	37	1	1	10	50000	1	1	5	3	10	1	1	1	1	3	3	3	1	3	2	1	2	1	2	1	1	2	1	1	4	1	2	.	.	.	.	.	.	.
178	30	2	1	17	50000	2	4	2	3	10	1	1	1	3	1	1	3	1	1	2	1	2	1	2	1	1	2	1	2	1	1	1	2	1	1	1	1	2	1
179	34	1	1	12	20000	2	3	2	3	12	3	1	3	2	1	1	2	1	2	1	1	2	1	2	1	1	2	1	2	1	1	1	2	8	1	1	1	9	1
180	20	1	2	13	16000	2	3	5	3	12	3	1	1	1	3	1	1	1	1	2	1	2	1	2	1	1	2	1	2	1	1	1	3	1	2	.	.	.	.
181	20	1	2	13	12000	2	5	5	3	12	3	1	1	1	3	1	3	1	2	2	1	2	1	2	1	1	2	1	2	1	1	1	3	1	2	.	.	.	.
182	22	1	2	15	30000	2	5	5	3	12	1	1	1	1	1	1	3	1	3	2	1	2	1	1	1	1	2	1	2	1	1	2	.	.	.	.	.	.	.
183	27	2	1	10	16000	2	4	3	1	12	3	1	1	1	1	3	1	1	1	2	1	2	1	2	3	1	2	1	2	1	1	1	3	33	1	1	1	10	1
184	20	2	2	14	18000	2	4	5	1	12	1	1	1	1	3	3	1	1	1	2	1	2	1	2	1	1	2	1	1	1	1	2	.	.	.	.	.	.	.
185	42	1	1	0	15000	2	2	5	5	2	1	1	3	3	3	3	3	1	3	1	1	1	1	2	1	1	1	1	2	4	2	1	4	20	1	2	4	7	2
186	20	1	2	14	22000	2	5	1	3	8	1	1	1	1	3	2	1	3	1	2	1	2	1	2	1	1	2	1	2	1	1	1	2	1	2	.	.	.	.
187	18	2	2	13	15000	2	5	2	1	12	1	1	3	2	1	1	1	1	2	2	1	2	1	2	1	1	2	1	2	1	1	1	2	1	1	1	1	2	2
188	22	1	2	15	20000	2	5	2	1	10	3	1	2	1	1	1	1	1	2	2	1	2	1	2	1	1	2	1	2	1	1	1	3	1	1	1	1	1	2
189	33	2	1	12	20000	1	4	4	1	16	3	1	1	3	3	1	3	3	1	2	1	2	1	2	3	1	2	1	1	1	1	2	.	.	.	.	.	.	.
190	35	1	1	8	18000	1	2	2	5	8	2	3	1	3	3	3	3	1	3	1	1	2	1	2	1	1	2	1	2	1	2	1	2	20	1	1	1	7	2
191	19	1	2	14	30000	1	5	1	3	12	1	1	1	1	3	1	1	3	1	2	1	2	1	2	1	1	2	1	1	1	1	1	1	4	2	.	.	.	.
192	45	1	1	12	30000	1	1	2	1	12	1	1	1	1	1	1	1	2	3	1	1	2	1	2	2	1	2	1	1	1	1	1	3	34	1	2	1	17	1
193	21	1	2	14	20000	1	5	1	3	12	1	1	1	1	1	1	1	1	1	2	1	1	1	2	3	1	2	1	1	1	1	1	1	18	1	1	1	3	1
194	39	1	1	8	15000	1	2	2	5	8	2	1	1	3	1	1	3	3	3	2	1	2	1	2	1	1	2	2	2	4	2	1	3	20	1	1	1	7	2
195	27	1	2	17	50000	1	5	5	3	16	3	1	1	1	1	1	3	1	1	2	1	2	1	2	1	1	2	1	1	1	1	2	.	.	.	.	.	.	.
196	27	1	2	17	20000	1	5	5	3	10	1	1	1	1	3	1	1	2	1	2	1	2	1	2	3	1	2	1	1	1	1	2	.	.	.	.	.	.	.
197	42	1	1	12	40000	1	1	4	1	16	3	1	1	3	1	1	3	1	1	2	1	2	1	2	3	1	2	1	1	1	1	1	2	14	1	1	1	20	1
198	47	1	1	12	30000	1	1	2	1	16	3	1	1	3	3	1	3	1	1	2	1	2	3	2	1	1	2	1	1	1	1	1	2	16	1	1	1	1	1
199	37	1	1	12	30000	1	1	2	1	17	3	1	1	3	1	1	3	1	3	2	1	2	1	2	3	1	2	1	1	1	1	1	2	5	1	1	1	3	1
200	20	2	2	13	20000	2	5	4	1	8	2	2	1	3	1	3	1	3	1	2	1	2	1	2	2	1	2	1	2	4	2	1	4	6	1	3	1	3	2
201	29	2	1	12	20000	1	4	2	1	17	3	1	1	3	2	3	3	1	3	1	2	2	1	2	3	2	2	1	2	1	2	1	3	8	1	1	1	9	1
202	23	2	2	16	30000	1	5	2	3	12	1	1	1	1	3	2	1	1	3	2	1	2	3	2	1	2	2	1	1	1	1	1	2	11	1	1	1	13	1
203	22	2	1	15	25000	1	5	1	3	12	1	1	1	3	1	3	3	1	1	2	1	2	1	2	3	1	2	1	1	1	1	2	.	.	.	.	.	.	.
204	27	2	1	10	20000	1	4	2	1	16	3	1	1	1	3	3	3	1	3	1	1	2	3	2	1	3	2	1	1	1	1	1	2	16	1	1	1	11	1
205	35	2	1	12	30000	1	4	4	1	16	3	1	1	1	3	3	3	1	3	1	1	2	1	2	3	1	2	1	2	1	1	1	2	8	1	1	1	9	1
206	22	1	2	13	50000	1	5	4	3	17	3	1	1	1	2	1	1	1	1	3	1	2	1	2	2	1	2	1	1	1	2	1	2	1	1	3	1	1	1
207	25	1	2	16	50000	1	5	1	3	6	1	1	1	3	3	1	1	1	1	2	1	2	1	2	1	1	2	1	1	1	1	1	1	1	1	1	1	2	1
208	25	1	2	17	25000	1	5	2	1	10	3	1	2	3	1	1	2	2	1	2	1	3	3	2	2	3	2	1	1	1	1	1	1	1	1	1	1	2	2
209	23	1	2	16	35000	1	5	2	2	16	3	1	1	1	2	1	1	2	1	3	1	2	1	2	1	1	2	1	1	1	1	1	2	1	1	2	1	2	1
210	20	2	2	14	25000	1	5	1	3	12	1	2	1	2	3	3	1	2	1	2	1	2	3	2	3	1	2	1	2	1	2	2	.	.	.	.	.	.	.
211	35	2	1	12	14000	2	4	3	1	12	1	3	1	3	2	1	1	1	2	2	1	2	3	2	1	3	2	1	1	4	2	1	3	16	1	2	1	11	1
212	18	1	2	11	18000	1	5	2	3	12	7	1	2	3	1	2	2	1	2	2	1	1	1	2	1	2	2	1	2	1	2	1	2	1	1	1	1	2	2
213	20	1	2	11	30000	1	5	1	3	16	3	1	1	3	1	1	2	2	1	2	1	1	1	2	2	1	2	2	1	4	2	1	5	1	1	3	2	2	2
214	18	1	2	11	30000	1	5	2	3	16	3	1	1	1	1	1	3	2	1	2	1	2	1	2	1	1	2	1	1	1	1	1	7	1	1	1	1	2	1
215	18	1	2	11	35000	1	5	2	3	10	1	1	2	1	1	1	2	2	1	2	1	2	1	2	2	1	2	2	2	4	2	1	2	3	1	2	4	2	2
216	18	1	2	11	25000	1	5	4	5	0	1	1	1	1	1	1	2	1	1	2	1	3	1	2	2	1	2	1	1	1	1	1	6	34	1	3	1	17	1
217	18	1	2	11	30000	1	5	2	3	12	1	1	2	1	1	1	1	2	1	2	1	2	1	2	1	1	1	1	2	5	1	1	2	1	1	2	5	1	2
218	18	1	2	11	30000	1	5	5	3	12	6	1	3	1	1	3	1	1	1	1	1	2	2	2	1	1	2	1	1	1	1	1	3	13	2	.	.	.	.
219	28	1	2	17	50000	1	5	3	3	11	3	1	1	3	1	1	1	2	2	2	1	1	2	2	2	1	2	1	1	1	1	1	3	1	1	1	1	2	1
220	27	1	2	17	35000	1	3	3	3	17	3	1	1	1	2	1	2	3	3	2	1	1	1	1	1	1	2	2	2	2	2	1	1	1	1	3	1	3	2
221	25	1	2	17	16000	1	5	3	3	8	7	3	1	2	1	3	3	3	3	2	1	2	1	2	3	3	2	1	1	1	1	1	3	1	1	2	2	1	2
222	45	2	1	10	50000	2	4	4	1	16	3	1	1	3	3	3	3	2	3	2	1	2	2	2	3	3	2	1	2	1	1	1	4	8	2	.	.	.	.
223	40	2	1	12	20000	2	4	4	1	12	3	2	2	3	1	3	3	1	3	2	1	2	3	2	3	3	2	1	2	1	1	1	2	20	1	3	1	7	1
224	52	1	1	12	50000	1	5	4	1	16	3	1	1	3	3	1	3	2	3	2	1	2	3	2	3	3	2	1	1	1	1	1	5	34	1	3	1	7	1
225	50	1	1	10	25000	2	1	3	1	10	1	1	3	2	1	1	1	1	2	2	1	2	1	2	1	1	2	1	2	1	1	1	2	1	1	2	1	2	1
226	40	2	1	8	20000	2	4	2	5	10	1	1	3	2	1	1	1	1	1	2	1	2	1	2	3	3	2	1	2	1	1	1	2	3	1	2	1	2	2
227	33	1	1	12	20000	2	1	3	1	10	1	1	3	2	1	1	1	1	2	2	1	2	1	2	1	1	2	1	2	1	1	1	2	21	1	2	1	6	2
228	25	1	1	16	28000	1	3	2	3	10	1	1	3	2	1	1	1	1	2	2	1	2	1	2	1	1	2	1	2	1	1	1	2	1	1	1	1	2	2
229	22	2	1	15	30000	1	5	2	1	16	3	1	3	2	1	1	1	1	2	2	1	2	1	2	1	1	2	1	2	1	1	1	2	1	1	1	1	2	2
230	35	2	1	10	26000	2	4	2	1	12	3	1	3	2	1	1	1	1	2	2	1	2	1	2	1	1	2	1	2	1	1	1	2	1	1	2	1	3	2
231	40	1	1	12	26000	2	3	2	1	12	3	1	3	2	1	1	1	1	2	2	1	2	1	2	1	1	2	1	2	1	1	1	2	1	1	1	1	2	2
232	18	2	2	14	18000	2	3	1	1	12	3	1	3	2	1	1	1	1	2	2	1	2	1	2	1	1	2	1	2	1	1	1	2	1	1	1	1	2	2
233	26	1	2	17	20000	1	3	5	3	17	3	1	1	3	3	1	2	1	1	2	1	2	2	1	2	1	2	2	2	4	2	1	3	2	1	1	4	2	2
234	20	1	2	11	20000	2	5	2	3	12	3	1	3	2	1	1	3	1	2	2	1	2	1	2	1	1	2	1	2	1	1	1	1	1	1	1	1	2	2
235	22	1	2	0	17000	1	3	2	3	0	2	2	2	3	3	3	2	2	2	2	1	2	1	2	1	1	2	1	2	1	2	1	6	1	1	1	1	1	2
236	23	1	2	15	18000	1	5	5	3	0	1	1	1	3	1	3	3	3	3	2	1	3	1	1	1	1	3	1	1	4	1	1	3	1	1	3	4	3	1
237	22	2	2	16	50000	1	5	4	3	16	3	2	2	3	3	1	1	2	1	2	1	2	3	2	3	3	2	1	1	1	1	1	3	30	1	3	1	10	1
238	22	2	2	15	26000	1	5	1	3	12	1	1	1	3	3	3	1	2	3	2	1	2	3	2	3	3	2	1	1	1	1	1	1	16	1	1	1	11	1
239	25	2	2	17	35000	1	5	1	3	12	1	1	1	3	1	3	3	1	1	2	2	2	3	2	3	3	2	1	1	1	1	1	2	6	1	2	1	8	1
240	26	2	1	16	40000	1	4	2	3	16	1	1	1	3	3	1	3	1	3	2	1	2	3	2	3	3	2	1	1	1	1	1	3	16	1	3	1	11	1
241	18	2	1	11	30000	1	2	3	1	0	1	1	1	1	2	1	1	1	1	1	1	1	1	1	3	3	1	2	2	1	1	1	5	17	1	2	1	1	2
242	52	1	1	12	40000	1	1	2	1	12	1	1	1	3	1	3	3	2	1	2	1	2	3	2	3	3	2	1	1	1	1	1	2	22	1	2	1	6	1
243	35	1	1	10	70000	1	1	4	3	10	3	1	1	1	1	1	1	2	1	2	1	2	1	2	1	1	2	1	1	1	1	1	5	3	1	3	1	2	1
244	24	1	2	10	30000	1	3	4	3	16	3	1	3	3	1	1	1	1	3	2	1	2	1	2	2	1	2	1	1	1	1	1	4	1	1	3	1	1	1
245	28	1	2	12	30000	1	3	3	3	8	3	1	1	1	2	1	1	2	1	2	1	2	1	2	3	2	1	1	1	1	1	1	2	2	1	2	1	3	1
246	24	1	2	16	80000	1	1	4	3	16	1	1	1	1	1	1	1	2	1	2	1	2	1	2	1	1	2	1	1	1	1	1	5	3	1	3	1	1	1
247	18	1	2	11	20000	1	5	5	1	10	1	2	2	3	3	1	1	1	3	1	1	1	1	3	1	1	3	2	1	2	1	1	2	1	1	1	1	2	2
248	30	2	1	17	90000	1	1	4	3	17	1	1	1	1	1	1	1	1	1	2	1	2	1	2	1	1	2	1	1	1	2	1	3	6	1	3	1	8	1
249	25	2	1	16	25000	1	4	1	3	10	1	1	1	3	1	1	1	2	3	2	1	2	1	2	3	3	1	1	1	1	1	1	3	1	1	2	1	1	1
250	24	2	1	16	30000	1	5	1	3	12	1	1	1	1	3	1	1	2	1	2	1	2	1	2	1	1	2	1	1	1	1	1	2	41	1	2	1	2	1
251	33	1	1	17	30000	1	3	1	2	17	3	1	1	1	1	1	2	2	1	2	1	2	1	2	2	1	2	1	1	1	1	1	3	1	1	2	1	2	1
252	30	1	1	16	28000	1	3	1	1	16	3	1	1	1	1	3	2	2	1	2	1	2	3	2	2	3	2	1	1	1	1	1	1	1	2	.	.	.	.
253	58	1	1	5	28000	1	4	1	1	10	1	1	1	3	3	3	3	1	3	2	2	2	3	2	2	3	2	1	2	1	2	1	2	13	2	.	.	.	.
254	26	1	2	14	30000	1	1	5	3	10	1	1	1	1	1	1	2	2	1	2	3	2	3	2	2	3	2	1	2	1	2	1	1	1	2	.	.	.	.
255	33	1	1	10	30000	1	1	5	1	10	1	1	1	3	3	3	3	3	3	2	1	2	3	2	2	3	2	1	1	1	1	1	2	1	2	.	.	.	.
256	26	2	2	16	25000	1	5	1	3	12	3	1	1	1	1	1	2	2	1	2	1	2	1	2	2	1	2	1	1	1	1	1	1	1	2	.	.	.	.
257	48	2	1	5	28000	2	4	2	1	12	3	1	1	3	1	3	3	2	1	2	3	2	3	2	2	3	2	1	1	1	1	1	2	8	1	2	1	9	1
258	59	1	1	12	27000	2	3	3	1	12	3	1	1	1	3	3	2	2	1	2	1	2	3	2	2	3	2	1	1	1	1	1	3	8	1	2	1	9	1
259	27	1	2	16	27000	1	3	1	3	12	3	1	1	1	1	1	2	2	1	2	3	2	2	2	2	2	2	1	2	1	2	1	1	1	2	.	.	.	.
260	27	1	2	17	30000	1	5	5	3	17	3	1	1	1	1	1	2	2	1	2	1	1	1	2	2	1	2	1	1	1	1	1	1	1	2	.	.	.	.
261	35	1	1	17	35000	1	3	2	2	17	3	1	1	1	1	1	2	2	1	2	1	2	2	2	2	2	2	1	1	1	1	1	2	1	2	.	.	.	.
262	25	1	1	10	40000	1	1	1	3	8	1	1	1	1	1	1	2	2	1	2	3	2	1	2	2	1	2	1	1	1	1	1	4	4	1	1	1	4	1
263	26	1	1	10	30000	1	1	1	3	10	1	1	1	3	1	3	2	2	3	2	1	2	1	3	2	1	2	1	2	1	2	1	2	5	1	2	1	3	2
264	23	1	1	8	35000	1	1	1	3	8	1	1	1	3	1	3	2	2	3	2	3	2	1	3	2	1	2	1	2	1	2	1	3	3	1	3	1	2	2
265	22	1	2	10	20000	1	2	5	3	8	7	1	1	3	1	3	3	2	3	2	3	2	1	3	2	1	2	2	2	4	2	2	.	.	.	.	.	.	.
266	21	1	1	12	25000	1	1	1	1	12	1	1	1	1	1	1	2	1	1	2	1	2	1	3	2	1	2	1	2	1	2	1	1	1	1	1	1	2	2
267	26	1	2	5	20000	1	2	5	3	5	2	1	1	3	1	3	3	2	3	2	3	2	1	3	2	1	2	2	2	4	2	1	1	1	2	.	.	.	.
268	28	1	1	8	25000	1	1	1	3	8	1	1	1	3	1	3	3	1	3	2	1	2	1	3	2	1	2	2	2	1	2	1	2	15	2	.	.	.	.
269	55	1	1	10	28000	1	1	1	1	10	1	1	1	3	1	3	3	1	3	2	3	2	1	2	2	1	2	1	1	1	1	1	2	1	2	.	.	.	.
270	24	1	2	5	28000	1	2	5	1	5	2	1	1	3	1	3	3	1	3	2	3	2	1	2	2	1	2	2	2	1	2	1	1	1	2	.	.	.	.
271	35	1	1	8	22000	1	2	5	1	8	2	1	1	3	1	3	3	1	3	2	2	2	1	2	2	1	2	1	2	1	2	1	2	1	2	.	.	.	.
272	60	2	1	5	40000	1	4	1	5	12	1	1	1	3	1	3	3	1	3	2	1	2	1	2	2	1	2	1	1	1	1	1	2	21	1	2	1	4	1
273	32	2	1	10	40000	1	4	2	1	12	1	1	1	3	1	3	3	1	3	2	1	2	1	2	2	1	2	1	1	1	1	1	1	3	1	1	1	2	1
274	35	2	1	12	35000	1	4	2	1	16	1	1	1	1	1	1	2	1	1	2	1	2	1	2	2	1	2	1	1	1	1	1	1	1	1	1	1	2	1
275	36	1	1	12	40000	1	1	1	3	12	1	1	1	1	1	1	2	1	1	2	1	2	1	2	2	1	2	1	1	1	1	1	1	1	2	.	.	.	.
276	40	1	1	16	36000	1	1	1	1	16	1	1	1	1	1	1	2	2	1	2	1	2	1	2	2	1	2	1	1	1	1	1	2	1	2	.	.	.	.
277	29	1	1	8	28000	1	1	1	1	8	1	1	1	3	1	3	3	2	3	2	3	2	1	3	2	1	2	2	2	1	2	2	.	.	.	.	.	.	.
278	26	1	1	8	28000	1	2	1	3	8	2	1	1	3	1	3	3	1	3	2	1	2	1	2	2	1	2	1	2	1	2	1	1	1	2	.	.	.	.
279	27	1	2	17	30000	1	5	1	3	10	1	1	1	1	1	1	2	2	1	2	1	2	1	2	2	1	2	1	1	1	1	1	1	1	2	.	.	.	.
280	26	1	1	12	30000	1	1	1	3	12	1	1	1	1	1	1	2	2	1	2	1	2	1	2	2	1	2	1	1	1	1	2	.	.	.	.	.	.	.
281	31	1	1	10	35000	1	1	1	3	10	1	1	1	1	1	1	2	2	1	2	1	2	1	2	2	1	2	1	2	1	2	1	2	4	1	1	1	4	1
282	29	1	1	10	30000	1	1	1	1	10	1	1	1	3	1	3	3	2	1	1	3	2	1	2	2	1	2	1	2	1	2	1	1	1	1	1	1	2	2
283	18	1	2	12	30000	1	1	1	3	12	1	1	1	1	1	1	2	1	1	2	3	2	1	2	2	1	2	1	2	1	2	1	1	1	1	1	1	2	2
284	24	1	1	12	28000	1	1	1	3	12	1	1	1	3	1	3	3	2	1	2	1	2	1	2	2	1	2	1	2	1	2	1	1	6	1	3	1	8	1
285	21	1	2	12	28000	1	1	1	3	12	1	1	1	1	2	1	1	2	1	2	3	2	1	2	2	1	2	1	2	1	2	1	1	15	1	2	5	16	1
286	35	1	1	10	29000	1	1	1	1	10	1	1	1	3	1	3	3	2	1	2	3	2	1	2	2	1	2	1	1	1	1	2	.	.	.	.	.	.	.
287	26	1	1	12	32000	1	1	1	3	12	1	1	1	1	1	1	2	2	1	2	1	2	1	2	2	1	2	1	1	1	1	1	1	1	1	1	1	1	1
288	24	1	2	10	28000	1	1	2	3	10	1	1	1	1	1	1	2	2	1	2	1	2	1	2	2	1	2	1	1	1	1	1	1	16	1	1	1	3	1
289	22	1	2	12	29000	1	1	1	3	12	1	1	1	3	1	3	3	2	1	2	1	2	1	2	2	1	2	1	1	1	1	1	1	21	1	1	1	6	1
290	22	1	2	12	30000	1	1	2	3	12	1	1	1	1	1	1	2	2	1	2	1	2	1	2	2	1	2	1	1	1	1	1	2	1	1	1	1	2	1
291	25	1	1	8	28000	1	1	1	3	8	1	1	1	3	1	3	3	2	3	2	1	2	1	2	2	1	2	1	1	1	1	2	.	.	.	.	.	.	.
292	23	1	2	10	28000	1	1	1	3	8	1	1	1	1	1	1	2	2	1	2	3	2	1	2	2	1	2	1	1	1	1	2	.	.	.	.	.	.	.
293	28	1	1	14	36000	1	1	1	1	8	1	1	1	1	1	1	2	2	1	2	1	2	1	2	2	1	2	1	1	1	1	1	1	1	2	.	.	.	.
294	26	1	1	8	30000	1	1	1	3	5	1	1	1	3	1	3	3	2	3	2	3	2	1	3	2	1	2	2	2	1	2	1	2	1	2	.	.	.	.
295	52	1	1	5	30000	1	1	2	1	5	1	1	1	3	1	3	3	2	3	2	3	2	1	3	2	1	2	1	1	1	1	1	2	22	1	2	1	6	1
296	56	1	1	8	35000	1	1	3	1	8	1	1	1	3	1	3	3	2	3	2	3	2	1	3	2	1	2	1	1	1	1	1	2	21	1	2	1	6	1
297	48	1	1	8	30000	1	1	5	1	8	1	1	1	3	1	3	3	1	3	2	2	2	1	1	3	1	3	2	2	1	2	2	.	.	.	.	.	.	.
298	42	1	1	2	18000	1	2	5	5	2	2	3	3	3	3	3	3	1	3	2	2	2	1	1	3	1	2	2	2	4	2	1	2	2	2	.	.	.	.
299	53	1	1	17	40000	1	3	2	2	17	3	1	1	3	1	1	2	2	1	2	1	2	1	2	2	1	2	1	1	1	1	1	2	30	1	3	1	10	1
300	33	1	1	10	30000	1	1	5	3	10	1	1	1	3	1	3	2	1	3	2	2	2	1	1	2	1	2	2	2	4	2	1	2	2	1	1	4	13	2
301	30	1	1	8	25000	1	1	5	3	8	1	1	1	3	1	3	2	1	3	2	1	2	1	2	2	1	2	2	2	4	2	1	1	2	2	.	.	.	.
302	31	1	1	8	28000	1	1	1	5	3	2	1	1	1	3	3	3	1	3	2	1	2	1	2	2	1	2	1	1	1	2	1	1	2	2	.	.	.	.
303	28	1	1	5	28000	1	2	5	3	5	2	1	1	3	3	3	3	1	3	2	1	2	1	1	2	1	2	2	2	4	2	2	.	.	.	.	.	.	.
304	42	1	1	12	30000	1	1	1	1	12	1	1	1	3	1	3	3	2	3	2	1	2	1	2	2	1	2	1	1	1	2	1	2	6	1	1	1	8	1
305	21	2	1	8	25000	1	4	1	1	5	1	1	1	3	1	3	3	2	3	2	2	2	1	2	2	1	2	1	1	1	1	1	2	4	2	.	.	.	.
306	32	1	1	5	28000	1	1	5	3	5	1	1	1	3	1	3	2	1	3	2	2	2	1	1	2	1	2	2	2	2	2	1	1	2	2	.	.	.	.
307	28	2	1	5	27000	1	4	1	1	5	1	1	1	3	3	3	2	2	3	2	2	2	1	1	2	1	2	1	1	1	2	1	1	2	2	.	.	.	.
308	36	1	1	5	26000	1	1	5	1	5	1	1	1	3	3	3	2	1	3	2	2	1	1	1	2	1	2	2	2	4	2	1	1	1	2	.	.	.	.
309	32	1	1	16	30000	1	3	1	3	16	3	1	1	1	1	1	2	2	1	2	1	2	1	2	2	1	2	1	1	1	1	1	2	3	1	1	1	2	1
310	30	2	2	16	28000	1	5	1	3	17	3	1	1	1	1	1	2	2	1	2	1	2	1	2	2	1	2	1	1	1	1	1	2	3	2	.	.	.	.
311	62	1	1	3	15000	1	2	5	5	3	2	1	1	3	1	3	3	1	3	2	2	2	1	1	2	1	2	2	2	4	2	1	1	16	1	1	4	11	2
312	35	1	1	8	15000	1	2	5	3	8	2	3	3	3	1	3	3	1	3	2	2	2	1	2	2	1	2	2	2	4	2	1	2	2	2	.	.	.	.
313	35	1	1	5	17000	1	2	5	3	5	2	3	3	3	3	3	3	1	3	2	2	2	1	1	2	1	2	2	2	4	2	1	1	2	2	.	.	.	.
314	32	1	1	16	25000	1	3	1	3	16	3	1	1	1	1	1	2	2	1	2	1	2	1	2	2	1	2	1	1	1	1	1	2	15	1	2	1	21	1
315	48	1	1	5	18000	1	2	5	5	5	2	3	3	3	3	3	3	2	3	2	1	2	2	2	2	2	2	1	1	1	1	1	1	2	2	.	.	.	.
316	38	1	1	8	28000	1	1	5	3	8	1	1	1	1	1	1	1	2	1	2	1	2	2	2	2	1	2	1	2	1	2	2	.	.	.	.	.	.	.
317	32	1	1	5	18000	1	2	1	5	8	2	3	3	3	3	3	3	1	3	2	1	2	3	2	3	3	2	2	2	4	2	1	2	2	2	.	.	.	.
318	28	2	1	10	35000	1	4	1	3	17	3	1	1	1	1	1	2	2	1	2	1	2	1	2	2	1	2	1	2	1	2	1	2	2	2	.	.	.	.
319	38	1	1	8	18000	1	2	5	1	8	2	1	1	3	1	1	1	1	3	2	1	2	1	2	2	1	2	2	2	1	2	1	1	2	2	.	.	.	.
320	35	1	1	17	28000	1	3	1	2	17	3	1	1	1	1	1	2	2	1	2	1	2	1	2	2	1	2	1	1	1	1	1	1	2	2	.	.	.	.
321	25	2	2	15	35000	1	5	1	2	12	1	1	1	1	2	2	2	1	1	2	1	2	1	2	2	1	2	1	2	1	1	2	.	.	.	.	.	.	.
322	35	1	1	17	30000	1	3	5	2	17	3	1	1	1	1	1	2	2	1	2	1	2	1	2	2	1	2	1	1	1	1	2	.	.	.	.	.	.	.
323	28	2	1	12	25000	1	4	1	1	17	3	1	1	1	1	1	2	2	1	2	1	2	1	2	2	1	2	1	1	1	1	1	2	2	1	1	1	2	1
324	20	2	1	10	27000	1	4	5	5	12	3	1	1	3	1	1	2	2	1	2	1	2	1	2	2	1	2	1	1	1	1	1	2	2	2	.	.	.	.
325	29	1	1	16	24000	1	3	5	3	16	3	1	1	1	1	1	1	2	1	2	1	2	1	2	2	1	2	1	1	1	1	1	1	2	2	.	.	.	.
326	25	2	1	8	25000	2	4	5	1	10	1	1	1	3	1	1	1	2	1	2	1	2	1	2	2	1	2	2	2	4	2	1	1	2	2	.	.	.	.
327	27	2	1	8	18000	2	4	5	1	8	7	1	1	3	1	3	1	2	1	2	1	2	1	2	2	1	2	1	1	1	1	1	1	2	2	.	.	.	.
328	27	2	1	10	18000	2	4	5	1	10	7	1	1	3	1	3	1	2	3	2	1	2	1	2	2	1	2	1	1	1	1	1	1	4	2	.	.	.	.
329	29	2	1	10	26000	1	4	2	1	12	3	1	1	3	1	1	1	2	1	2	1	2	1	2	2	1	2	1	1	1	1	1	2	15	1	1	1	16	2
330	41	1	1	14	20000	1	3	5	1	14	3	1	1	1	1	3	1	2	1	2	1	2	2	2	2	2	2	1	1	1	2	1	2	2	2	.	.	.	.
331	42	1	1	15	28000	1	1	1	2	15	1	1	1	1	3	1	2	2	1	2	1	2	1	2	2	1	2	1	1	1	1	1	1	2	2	.	.	.	.
332	31	1	2	2	20000	1	1	5	3	2	2	3	3	3	1	1	3	2	3	2	2	2	1	1	2	1	2	2	2	4	2	1	1	2	1	1	4	2	2
333	27	1	1	5	18000	1	2	5	3	5	2	1	1	3	1	1	3	2	3	2	2	2	1	1	2	1	2	2	2	4	2	2	.	.	.	.	.	.	.
334	21	1	2	5	16000	1	2	5	3	5	2	1	1	3	1	1	1	2	3	2	1	2	1	2	2	1	2	2	2	4	2	1	2	2	2	.	.	.	.
335	24	1	1	2	18000	1	2	5	3	2	2	1	1	3	1	1	2	2	3	2	2	2	1	1	2	1	2	2	2	4	2	1	2	2	2	.	.	.	.
336	24	1	1	8	17000	1	2	1	3	8	2	1	1	3	1	1	2	2	3	2	2	2	1	2	2	1	2	1	2	1	2	2	.	.	.	.	.	.	.
337	21	1	2	5	18000	1	2	5	3	5	2	1	1	3	3	3	1	2	3	2	1	2	1	2	2	1	2	2	2	4	2	1	1	2	2	.	.	.	.
338	22	1	2	12	20000	1	3	5	3	8	1	1	1	1	1	1	2	2	1	2	1	2	1	2	2	1	2	1	1	1	2	1	1	2	2	.	.	.	.
339	33	1	1	8	22000	1	1	5	3	8	1	1	1	3	1	1	1	2	1	2	1	2	1	2	2	1	2	1	1	1	1	1	2	2	2	.	.	.	.
340	36	1	1	5	18000	1	2	5	3	5	2	3	3	3	3	3	3	2	3	2	1	2	3	2	3	3	2	2	2	4	2	1	1	2	2	.	.	.	.
341	38	1	1	2	18000	1	2	5	5	2	2	3	3	3	1	3	3	3	3	2	1	2	3	1	2	3	2	2	2	4	2	1	1	2	2	.	.	.	.
342	42	1	1	8	22000	1	3	5	3	8	3	1	3	1	1	1	1	1	1	2	1	2	1	2	2	1	2	1	1	1	1	1	2	2	2	.	.	.	.
343	28	1	2	16	40000	1	5	1	3	8	7	1	1	1	1	1	2	2	1	2	1	2	1	2	2	1	2	1	1	1	1	1	1	1	1	1	1	1	1
344	36	1	1	9	22000	1	1	5	3	9	1	1	1	3	1	1	1	1	1	1	1	1	1	1	1	1	2	2	2	4	2	1	1	2	2	.	.	.	.
345	32	1	1	8	40000	1	1	5	3	8	1	2	2	3	3	1	1	1	1	2	1	2	2	1	2	2	2	1	2	4	2	1	1	4	2	.	.	.	.
346	31	1	2	17	35000	1	3	5	3	17	3	1	1	1	1	1	2	2	1	2	1	2	1	2	2	1	2	1	2	1	1	1	2	2	2	.	.	.	.
347	28	1	2	16	30000	1	3	1	3	10	3	1	1	1	1	1	2	2	1	1	2	2	1	2	1	1	2	2	2	4	1	1	1	5	1	3	1	3	1
348	30	1	2	17	20000	1	5	3	3	9	7	1	1	1	1	1	1	2	1	2	1	2	2	2	2	2	2	1	1	1	1	1	2	5	1	1	1	3	2
349	65	1	1	8	35000	1	1	3	1	8	1	1	1	3	3	3	3	1	3	2	1	2	2	1	1	2	2	1	1	1	1	1	3	16	1	3	1	22	1
350	31	1	2	17	40000	1	3	5	3	10	1	1	1	1	1	1	1	2	1	2	1	1	1	2	2	1	2	2	1	4	1	1	3	2	2	.	.	.	.
351	52	1	1	17	50000	1	1	1	2	17	1	1	1	2	1	1	1	2	1	2	2	2	2	2	2	2	2	1	1	1	1	1	2	2	2	.	.	.	.
352	36	2	2	16	25000	1	3	5	4	12	1	1	1	1	1	1	2	1	1	2	3	2	3	2	2	3	2	1	1	1	1	1	1	2	2	.	.	.	.
353	55	2	1	5	50000	2	4	5	5	12	3	1	1	3	1	3	3	2	3	2	1	2	1	2	2	1	2	1	2	4	2	1	1	2	2	.	.	.	.
354	62	1	1	14	40000	2	3	2	2	14	3	1	1	1	1	1	2	2	1	2	1	2	1	2	2	1	2	1	1	1	1	1	2	8	1	2	1	9	1
355	20	2	2	10	30000	2	5	1	3	15	3	1	1	1	1	1	2	2	1	2	1	2	1	2	2	1	2	1	1	1	1	1	2	3	1	1	1	2	1
356	42	1	1	15	25000	2	3	5	3	15	3	1	1	1	1	1	2	2	1	2	1	2	1	2	2	1	2	1	2	1	2	1	2	2	2	.	.	.	.
357	60	1	1	17	45000	1	3	5	2	17	3	1	1	1	1	1	2	2	1	2	1	2	2	2	3	2	2	1	1	1	1	1	2	2	2	.	.	.	.
358	35	1	2	8	17000	1	2	5	3	8	2	3	3	3	3	3	3	1	3	2	1	2	1	1	1	1	2	2	2	4	2	1	2	2	2	.	.	.	.
359	35	1	1	10	30000	1	1	5	3	10	1	1	1	1	1	1	1	2	1	2	1	2	1	1	2	2	1	2	1	2	1	2	.	.	.	.	.	.	.
360	61	1	1	12	25000	1	1	5	2	12	1	1	1	1	1	1	2	2	1	2	3	2	3	2	2	3	2	1	1	1	1	1	1	2	2	.	.	.	.
361	58	2	1	8	45000	1	4	2	3	12	1	1	1	3	1	3	2	2	3	2	3	2	1	2	2	1	2	1	1	1	1	1	2	21	1	2	1	6	1
362	38	1	1	17	35000	1	3	5	2	17	3	1	1	1	1	1	2	2	1	2	1	2	1	2	2	1	2	1	1	1	1	1	1	2	2	.	.	.	.
363	32	1	1	17	28000	1	3	2	1	17	3	1	1	1	1	1	2	2	1	2	1	2	1	2	2	1	2	1	1	1	1	1	2	34	1	2	1	17	1
364	28	2	1	10	30000	1	4	1	1	17	3	1	1	1	1	1	2	2	1	2	1	2	1	2	2	1	2	1	1	1	1	1	2	2	2	.	.	.	.
365	28	1	2	15	28000	1	3	5	3	15	3	1	1	3	1	1	2	2	1	2	1	2	1	2	2	1	2	1	1	1	1	1	2	1	1	2	4	2	1
366	55	2	1	8	55000	2	4	1	5	10	1	1	1	3	1	3	1	2	3	2	1	2	1	2	2	1	2	1	1	1	1	1	2	2	2	.	.	.	.
367	60	1	1	10	60000	2	1	5	5	10	1	1	1	3	1	3	3	1	3	2	1	2	1	2	2	1	2	1	2	1	2	1	2	2	2	.	.	.	.
368	36	1	2	0	22000	2	7	5	5	0	7	1	1	3	1	3	3	2	3	2	1	2	1	2	2	1	2	2	2	4	2	1	1	2	2	.	.	.	.
369	41	2	1	15	40000	2	4	1	3	15	3	1	1	1	1	1	2	2	1	2	1	2	1	2	2	1	2	1	1	1	1	1	2	5	1	1	1	5	2
370	34	2	1	16	30000	1	3	1	2	17	3	1	1	1	1	1	2	2	1	2	1	2	1	2	2	1	2	1	1	1	1	1	2	4	2	.	.	.	.
371	24	1	1	12	25000	1	3	5	3	12	3	1	1	3	1	3	3	2	3	2	3	2	3	2	2	3	2	1	2	1	2	1	2	16	1	2	5	11	2
372	18	1	2	10	20000	1	3	5	3	10	3	1	1	1	1	1	2	2	1	2	2	2	3	2	2	3	1	1	2	1	2	1	2	1	1	1	2	2	2
373	50	1	1	10	30000	1	1	2	1	10	1	1	1	3	1	3	3	1	3	2	1	2	3	3	2	3	2	1	2	1	2	1	2	8	1	1	4	9	1
374	45	1	1	8	25000	1	1	1	1	8	1	1	1	3	1	3	3	1	3	2	3	2	3	2	2	3	2	1	2	1	2	1	2	1	2	.	.	.	.
375	45	1	1	10	30000	1	1	1	3	10	1	1	1	3	1	3	3	1	2	2	1	2	3	1	2	3	2	2	2	4	2	1	3	1	1	2	4	2	2
376	21	1	2	13	15000	2	5	2	1	10	1	3	3	3	3	3	3	3	3	2	3	1	1	1	1	1	2	2	2	4	2	2	.	.	.	.	.	.	.
377	33	1	1	12	20000	1	3	1	2	10	1	1	1	1	1	1	1	2	1	2	2	2	3	3	2	1	2	1	1	1	1	1	1	1	1	1	1	2	1
378	38	1	1	10	20000	1	1	1	1	16	3	3	3	3	3	3	3	3	3	3	3	1	1	1	1	1	3	1	1	1	1	1	3	21	1	2	1	2	1
379	35	1	1	12	20000	2	1	1	1	12	1	1	1	3	3	3	3	3	3	2	2	1	1	2	2	1	2	1	1	1	1	1	1	2	1	1	1	2	1
380	23	2	2	14	20000	1	5	2	3	12	3	1	1	3	3	3	3	3	3	2	3	2	1	3	1	1	2	1	1	1	2	1	1	1	1	1	1	2	1
381	33	1	1	12	20000	1	3	1	1	12	3	1	1	1	1	1	1	1	1	2	2	1	2	2	2	3	2	1	1	1	1	1	1	2	1	1	1	2	1
382	32	1	1	16	30000	1	3	1	3	16	3	1	1	1	1	1	1	2	1	2	1	2	3	2	2	2	2	1	1	1	1	1	2	2	2	.	.	.	.
383	29	1	1	12	20000	1	1	1	3	10	1	1	1	1	1	1	1	2	1	2	1	2	3	2	2	1	2	1	1	1	1	1	1	2	1	1	1	2	1
384	31	1	1	12	15000	1	3	1	3	12	3	1	1	1	1	3	3	1	3	2	2	1	1	2	1	1	2	1	1	1	1	1	2	1	1	1	1	2	1
385	23	2	2	13	15000	2	5	2	3	10	3	1	1	3	3	3	3	3	3	2	3	1	1	1	1	1	2	1	1	1	1	2	.	.	.	.	.	.	.
386	25	1	2	14	12000	2	5	2	3	5	2	3	3	3	3	3	3	3	3	2	3	1	1	1	1	1	2	2	2	4	2	2	.	.	.	.	.	.	.
387	35	1	1	12	20000	1	3	1	3	12	3	1	1	3	3	3	3	3	3	2	2	1	1	2	2	2	2	1	1	1	1	1	2	1	1	1	2	2	1
388	33	1	1	10	25000	2	1	1	1	10	1	1	1	3	3	3	3	3	3	3	3	1	1	1	1	1	2	1	2	4	2	1	2	1	1	2	4	2	2
389	29	1	1	12	15000	2	1	2	1	12	1	1	1	3	3	3	3	3	3	2	3	3	3	3	3	1	2	1	2	1	2	2	.	.	.	.	.	.	.
390	29	1	2	16	20000	2	5	1	3	5	1	1	1	1	1	1	2	1	1	2	2	1	2	2	2	2	2	1	1	1	1	2	.	.	.	.	.	.	.
391	27	1	2	16	20000	2	5	1	3	10	3	1	1	1	1	1	2	1	1	2	2	2	2	2	2	2	2	1	1	1	1	1	2	1	1	1	1	2	1
392	26	2	1	12	30000	1	4	2	3	8	1	1	1	1	1	1	1	2	1	1	2	2	1	2	2	2	2	1	1	1	1	2	.	.	.	.	.	.	.
393	30	1	1	12	15000	1	3	1	3	12	3	1	1	3	3	3	3	3	3	2	2	2	1	3	2	2	2	1	1	1	2	1	1	5	2	.	.	.	.
394	23	1	2	14	20000	2	5	2	3	5	1	1	1	3	3	3	3	1	3	2	1	2	1	1	1	1	2	2	2	4	2	1	1	6	2	.	.	.	.
395	32	1	1	12	20000	1	3	2	3	12	3	1	1	1	1	1	3	1	1	2	2	2	3	2	3	1	2	1	1	1	1	1	1	2	1	1	1	2	1
396	21	1	2	14	17000	2	5	1	2	16	3	1	1	3	1	2	3	2	3	2	2	2	1	2	2	2	2	2	2	1	1	1	5	7	1	1	1	2	1
397	34	1	1	5	12000	2	2	1	1	5	2	3	3	3	3	3	3	3	3	2	3	3	3	1	3	1	3	2	2	4	2	2	.	.	.	.	.	.	.
398	33	1	1	2	12000	2	2	1	1	2	2	3	3	3	3	3	3	3	3	2	3	1	3	3	3	1	3	1	2	4	2	2	.	.	.	.	.	.	.
399	22	2	2	14	20000	1	5	1	3	10	3	1	1	3	3	3	3	3	3	2	2	1	1	2	2	2	2	1	1	1	1	1	1	3	1	1	1	2	1
400	31	1	1	12	15000	1	1	1	1	12	1	1	2	1	3	3	2	2	3	2	2	1	2	2	2	1	2	1	1	1	1	1	1	15	2	.	.	.	.
401	23	1	2	13	15000	2	5	1	3	10	3	1	1	3	3	3	3	3	3	2	3	1	1	3	1	1	2	1	1	1	1	1	1	3	1	1	1	2	1
402	22	2	2	14	15000	2	5	2	3	10	3	1	1	3	3	3	3	3	3	2	1	1	1	2	1	1	2	1	1	3	2	1	1	1	1	1	4	2	1
403	29	1	1	16	20000	1	3	1	3	16	3	1	1	1	3	3	3	2	1	2	2	2	2	2	2	2	2	1	1	1	1	1	2	15	2	.	.	.	.
404	23	1	2	14	15000	2	5	1	3	10	1	1	1	3	3	3	3	3	3	2	3	1	1	1	1	1	2	1	1	1	1	2	.	.	.	.	.	.	.
405	22	1	2	14	20000	2	5	2	3	5	1	1	1	3	3	3	3	3	3	2	2	3	1	1	1	1	2	1	1	4	1	2	.	.	.	.	.	.	.
406	30	1	1	12	20000	1	3	1	3	12	3	1	1	1	1	3	3	1	1	2	2	1	1	2	1	1	2	1	1	1	1	1	1	3	2	.	.	.	.
407	21	1	2	13	20000	2	5	2	3	10	1	3	3	3	3	3	3	3	3	2	3	2	1	1	1	1	2	1	1	1	1	2	.	.	.	.	.	.	.
408	28	1	1	12	20000	1	1	1	3	10	1	1	1	3	3	3	3	3	3	2	2	1	1	1	1	1	2	1	1	1	1	1	2	6	2	.	.	.	.
409	35	1	1	12	15000	2	1	1	1	16	3	1	1	3	3	3	3	3	3	2	3	1	1	2	3	1	2	1	1	1	1	1	1	3	1	1	1	2	1
410	24	1	2	14	15000	2	5	2	3	5	1	1	1	3	3	3	3	3	3	2	2	1	1	1	1	1	2	1	1	1	1	2	.	.	.	.	.	.	.
411	42	1	1	10	30000	1	3	2	1	16	3	1	1	3	3	3	3	3	3	2	2	1	1	2	1	1	2	1	1	1	1	1	2	16	2	.	.	.	.
412	24	2	2	15	25000	1	5	1	3	12	3	1	1	3	3	3	3	2	3	2	2	1	1	1	1	1	2	1	1	1	2	2	.	.	.	.	.	.	.
413	37	1	1	10	20000	1	3	1	1	10	3	1	1	3	3	3	1	2	2	2	2	1	1	3	2	2	2	1	1	1	2	1	1	16	1	1	1	2	2
414	31	1	1	10	25000	1	1	1	2	10	1	1	1	1	1	1	3	3	3	2	2	1	2	2	2	1	2	1	2	4	2	2	.	.	.	.	.	.	.
415	30	1	1	12	20000	1	3	1	1	12	1	1	1	1	1	3	1	3	3	2	3	2	2	1	1	1	2	1	1	1	1	2	.	.	.	.	.	.	.
416	28	1	1	12	20000	1	1	1	3	12	1	1	1	1	1	3	3	2	1	2	2	1	2	2	2	1	2	1	1	1	1	1	2	1	1	1	4	2	1
417	37	1	1	10	25000	1	1	2	1	16	3	1	1	3	3	3	3	3	3	3	1	1	1	1	1	1	3	1	1	4	1	1	2	3	1	1	4	2	1
418	27	1	1	10	25000	1	1	1	1	10	1	1	1	3	3	3	3	3	3	2	2	1	1	2	2	1	2	1	1	1	1	1	2	6	1	1	4	2	1
419	29	2	1	16	20000	1	3	3	3	16	3	1	1	1	1	3	1	2	3	2	2	2	2	2	2	2	2	1	1	1	1	1	2	15	1	1	1	2	1
420	26	1	1	12	20000	2	3	1	3	10	1	1	1	1	3	3	3	1	1	2	2	1	2	2	3	1	2	1	1	4	1	1	1	1	1	1	1	2	1
421	35	1	1	10	25000	2	4	1	1	12	1	1	1	3	3	3	3	3	3	2	3	1	1	1	1	1	2	1	1	1	1	1	1	18	1	1	1	2	1
422	30	2	1	10	30000	1	4	2	1	12	3	1	1	3	3	3	3	3	3	2	2	1	2	1	2	1	2	1	1	1	1	1	2	8	1	1	1	2	1
423	25	2	1	12	20000	1	4	3	1	16	3	1	1	3	3	3	3	3	3	2	3	1	1	1	2	1	2	1	1	1	1	1	3	24	1	2	1	3	1
424	41	1	1	10	20000	1	3	1	1	10	3	1	1	3	3	3	3	3	3	2	2	1	1	1	1	1	2	1	1	1	1	1	1	2	2	.	.	.	.
425	40	1	1	10	25000	1	1	1	1	10	1	3	3	3	3	3	3	3	3	3	3	1	2	3	3	1	2	1	1	1	2	1	1	2	2	.	.	.	.
426	38	1	1	8	15000	1	1	1	1	8	1	3	3	3	3	3	3	3	3	2	2	1	1	1	1	1	2	1	1	1	1	1	1	8	1	1	1	2	1
427	35	1	1	12	20000	1	1	1	1	12	1	3	3	3	3	3	3	3	3	2	3	1	1	3	3	1	2	1	2	4	2	2	.	.	.	.	.	.	.
428	39	1	1	12	20000	1	3	1	1	12	3	1	1	3	3	3	3	3	3	2	3	2	1	3	3	1	2	1	1	1	1	1	1	2	2	.	.	.	.
429	22	1	2	13	15000	2	5	4	3	0	2	1	1	3	3	3	3	1	3	2	2	2	1	2	2	1	2	1	2	1	2	1	1	7	2	.	.	.	.
430	35	2	1	10	20000	1	4	2	1	12	3	1	1	3	1	3	3	2	3	2	3	1	1	2	1	1	2	1	1	1	2	1	1	8	1	1	1	2	1
431	35	2	2	10	30000	1	4	2	1	12	3	2	2	3	3	3	3	3	3	2	3	1	1	1	1	1	2	1	1	1	1	1	1	13	2	.	.	.	.
432	24	1	2	14	15000	2	5	1	3	0	2	1	1	3	3	3	3	3	3	2	2	2	1	1	1	1	2	2	2	5	2	1	1	2	1	2	4	2	1
433	23	2	2	14	30000	2	5	1	3	12	1	1	1	1	1	1	1	2	1	2	1	2	1	2	2	2	2	1	1	1	1	1	2	3	1	1	1	2	1
434	27	1	2	16	25000	2	5	1	3	10	1	1	1	1	1	3	2	2	1	2	1	2	2	2	2	2	2	1	1	1	1	1	1	1	1	1	1	2	1
435	31	1	1	17	25000	1	3	1	1	17	3	1	1	1	1	1	2	1	1	1	1	2	2	2	2	2	2	1	1	1	1	1	2	3	1	1	1	2	1
436	36	1	1	16	30000	1	3	1	1	16	3	1	1	1	1	1	2	1	1	2	1	2	2	2	2	2	2	1	1	1	1	1	1	3	1	1	1	2	1
437	40	1	1	10	50000	1	1	4	1	10	1	1	1	3	3	3	3	3	3	2	1	1	3	3	3	3	2	1	1	1	1	1	1	8	2	.	.	.	.
438	30	1	1	12	25000	2	3	1	3	12	3	1	1	1	1	1	2	1	1	2	2	1	2	2	2	2	2	1	1	1	1	1	2	1	1	1	1	2	1
439	39	1	1	8	20000	2	1	1	1	8	1	3	3	3	3	3	3	3	3	2	3	1	3	3	3	3	3	1	1	1	1	1	2	8	2	.	.	.	.
440	35	1	1	10	15000	2	2	1	1	10	2	3	3	3	3	3	3	3	3	2	3	1	3	1	3	3	3	2	2	4	2	1	2	15	1	2	4	2	2
441	31	1	1	12	20000	2	1	1	1	12	1	1	1	3	3	3	3	3	3	2	2	1	1	1	2	1	2	1	1	1	1	1	2	2	1	1	4	2	2
442	34	1	1	10	25000	2	1	3	1	10	1	3	3	3	3	3	2	3	3	2	3	3	3	3	3	1	2	1	1	1	1	1	1	1	2	.	.	.	.
443	29	1	1	8	15000	2	2	1	1	5	2	3	3	3	3	3	3	3	3	2	3	1	3	3	3	3	2	2	2	4	1	1	3	3	2	.	.	.	.
444	29	1	1	16	20000	1	3	1	3	16	3	1	1	1	1	1	2	1	1	1	1	2	2	2	2	2	2	1	1	1	1	1	1	2	1	1	1	2	1
445	26	2	1	14	30000	1	5	1	3	10	1	1	1	1	1	1	2	1	1	2	1	2	2	2	2	2	2	1	1	1	1	1	3	3	2	.	.	.	.
446	33	1	1	12	20000	1	3	1	1	10	1	1	1	3	3	3	3	3	3	2	2	1	3	3	3	1	2	1	2	1	2	1	1	13	2	.	.	.	.
447	25	1	2	12	20000	2	5	1	2	10	1	1	1	1	1	3	1	3	1	1	1	1	2	2	2	2	2	1	1	1	1	2	.	.	.	.	.	.	.
448	41	1	1	10	25000	1	1	1	1	16	3	1	1	3	3	3	3	3	3	3	3	3	3	2	3	3	3	1	1	1	1	1	2	8	1	1	1	2	1
449	29	1	2	16	20000	2	5	1	3	10	1	1	1	1	1	1	2	2	1	1	2	1	2	2	2	3	2	1	1	1	1	1	2	15	1	1	1	2	2
450	30	1	1	12	30000	1	1	1	1	12	1	1	1	3	3	3	3	3	3	2	2	1	1	1	3	1	2	1	1	1	2	1	1	38	2	.	.	.	.
451	27	1	2	16	30000	1	3	1	2	16	3	1	1	1	1	1	2	2	1	1	1	2	2	2	2	2	2	1	1	1	1	1	1	2	1	1	1	2	1
452	29	2	1	16	40000	1	3	3	3	16	3	1	1	1	1	2	1	2	1	2	1	2	2	2	2	2	2	1	1	1	1	1	4	7	1	2	1	2	1
453	20	1	2	12	30000	1	5	2	3	12	3	2	3	2	1	1	1	2	2	1	2	1	2	1	1	2	1	2	1	1	1	1	1	2	2	.	.	.	.
454	38	2	1	10	30000	1	4	3	1	12	3	1	3	2	1	1	1	1	2	2	1	2	1	2	1	1	2	2	1	1	1	2	.	.	.	.	.	.	.
455	31	1	1	17	20000	1	3	1	3	12	1	1	1	1	1	1	1	2	1	2	1	2	3	2	2	3	2	1	1	1	1	1	1	4	1	1	1	9	1
456	44	1	1	12	30000	1	1	5	1	12	1	1	1	3	1	1	1	2	1	2	1	2	3	2	2	1	2	1	2	1	1	1	1	3	2	.	.	.	.
457	22	2	2	15	50000	1	5	4	3	16	1	1	2	3	1	1	1	2	1	2	1	1	2	2	2	3	2	1	2	1	2	1	7	2	1	3	2	3	2
458	41	1	1	12	30000	1	1	5	3	12	1	1	1	1	1	1	1	2	1	2	1	3	1	2	3	1	2	1	2	1	2	1	1	16	1	1	1	3	1
459	23	2	2	16	40000	1	5	2	3	17	3	1	1	1	1	1	1	2	1	2	1	2	3	2	2	3	2	1	1	1	1	1	1	6	1	1	1	8	1
460	35	1	1	17	35000	1	3	5	3	17	3	1	2	1	1	1	1	2	1	2	1	2	2	2	2	3	2	1	1	1	1	1	1	2	2	.	.	.	.
461	33	2	1	12	20000	2	4	2	5	12	1	1	1	3	1	1	1	2	1	2	1	2	1	2	3	1	2	1	2	4	2	1	2	42	1	1	3	2	1
462	37	1	1	10	15000	2	2	5	1	10	2	3	3	3	3	1	3	3	3	2	1	2	1	1	1	1	2	2	2	4	2	1	1	36	2	.	.	.	.
463	21	2	2	14	35000	1	5	1	3	16	3	1	1	1	1	1	1	2	1	2	1	2	3	2	2	2	2	1	1	1	1	1	2	11	1	1	1	3	1
464	36	1	1	8	20000	1	3	1	2	5	1	1	1	3	1	1	1	3	1	2	1	3	3	1	2	1	2	2	2	4	2	1	2	3	1	1	4	2	1
465	67	1	1	5	40000	1	2	3	1	16	3	3	3	3	1	1	3	3	3	2	1	1	1	2	3	1	2	1	1	1	1	1	3	17	1	1	1	9	1
466	29	1	2	17	25000	1	3	5	3	12	1	1	1	1	1	1	1	2	1	2	1	2	3	2	2	3	2	1	1	1	1	2	.	.	.	.	.	.	.
467	50	2	1	5	50000	1	4	4	5	9	1	3	3	3	1	1	1	1	3	1	1	1	3	2	2	1	2	1	2	1	2	1	4	8	2	.	.	.	.
468	53	1	1	8	45000	1	2	5	3	8	6	1	1	3	1	1	1	3	3	2	1	1	1	2	1	1	3	1	1	3	1	1	1	36	2	.	.	.	.
469	26	2	1	16	35000	1	5	2	3	17	3	1	1	1	1	1	1	2	1	2	1	3	1	2	2	1	2	1	1	1	1	1	3	16	1	1	1	2	1
470	28	2	1	17	30000	1	3	5	2	16	1	1	2	1	1	1	1	2	1	2	1	2	2	2	2	3	2	1	1	1	1	1	2	3	2	.	.	.	.
471	46	1	1	10	40000	2	1	1	1	10	1	3	3	3	1	1	1	3	3	2	1	1	1	2	1	1	1	1	2	5	2	1	1	20	2	.	.	.	.
472	34	1	1	12	40000	1	1	2	3	10	1	1	1	3	1	1	1	3	1	2	1	2	3	2	2	3	2	1	1	1	1	1	2	38	1	1	1	23	1
473	23	2	2	15	100000	1	5	2	3	17	3	1	1	1	1	1	1	1	1	2	1	2	1	2	1	1	2	1	1	1	1	1	2	45	1	2	1	15	1
474	23	1	2	14	45000	1	5	4	3	12	1	1	1	1	1	1	1	1	1	2	1	2	1	2	1	1	2	1	1	1	1	1	3	23	1	3	1	1	1
475	22	2	2	15	50000	1	5	2	3	16	3	1	1	1	1	1	1	2	1	2	1	2	2	2	3	2	2	1	1	1	1	1	2	10	1	1	1	24	1
476	47	1	1	12	60000	1	3	3	1	12	3	1	1	1	1	1	1	3	1	2	1	2	3	2	2	2	2	1	1	1	1	1	1	34	1	1	1	17	1
477	45	2	1	15	70000	1	4	5	3	17	3	1	1	1	1	2	1	3	1	3	1	2	1	2	1	1	2	1	1	1	1	1	2	2	1	1	1	2	1
478	23	1	2	15	10000	1	5	5	3	12	4	1	2	1	1	1	1	1	1	2	1	2	3	2	2	1	2	1	1	1	1	1	2	2	1	1	3	3	1
479	61	1	1	12	35000	1	1	1	1	12	1	3	3	1	1	1	1	2	1	2	1	2	2	2	2	1	2	1	1	1	1	1	1	2	1	1	1	3	1
480	41	1	1	12	45000	1	1	2	2	12	1	1	1	3	1	1	1	3	1	2	1	2	1	2	1	1	2	1	1	1	1	1	2	6	2	.	.	.	.
481	48	2	1	10	30000	1	4	4	1	12	1	1	1	3	1	1	1	2	1	2	1	2	1	2	3	1	1	1	1	1	2	1	3	8	2	.	.	.	.
482	23	2	2	15	30000	1	5	2	3	12	1	3	3	3	1	1	3	2	1	1	2	1	1	2	2	1	2	1	1	1	1	1	1	3	1	1	2	2	1
483	60	1	1	15	30000	1	3	5	2	15	3	1	2	1	1	1	1	2	1	2	2	2	2	2	3	2	2	1	1	1	2	1	1	2	2	.	.	.	.
484	65	1	1	5	30000	2	7	3	1	12	3	3	3	3	1	1	1	2	1	1	1	1	3	2	2	2	2	1	1	1	2	1	2	29	1	1	1	3	2
485	25	1	2	16	30000	1	5	2	3	12	1	1	1	3	1	1	1	1	1	1	1	2	1	2	2	1	2	1	1	4	1	1	2	2	1	2	1	1	1
486	26	1	2	12	60000	1	3	5	3	10	1	1	1	3	1	1	1	1	1	2	1	2	3	2	2	2	2	1	1	1	1	1	1	36	1	1	1	12	1
487	18	1	2	0	10000	1	3	5	3	0	3	1	1	3	3	3	1	3	1	1	1	2	3	3	1	1	2	2	2	1	2	1	1	4	1	1	1	4	1
488	28	2	2	17	50000	1	3	5	3	17	3	1	1	3	1	1	1	1	1	2	1	2	1	2	2	1	2	1	1	1	1	2	.	.	.	.	.	.	.
489	36	1	1	0	15000	2	2	5	1	0	1	1	3	3	1	1	1	1	1	1	1	2	1	1	1	1	2	1	1	1	1	1	1	14	2	.	.	.	.
490	22	2	2	15	10000	2	5	3	3	0	2	2	1	1	1	1	1	1	1	2	2	2	2	2	2	2	2	1	1	1	2	1	2	3	2	.	.	.	.
491	32	2	1	10	20000	1	4	4	1	14	3	1	1	3	1	1	1	1	1	2	1	2	1	2	3	3	2	1	2	4	2	1	4	5	1	3	1	3	1
492	43	1	1	14	20000	1	3	4	1	14	3	1	1	3	1	1	1	1	1	2	1	2	2	2	2	2	1	2	2	4	1	1	3	2	1	2	4	2	1
493	27	1	1	12	20000	1	3	5	3	12	3	1	1	3	1	1	1	1	1	2	1	2	2	2	2	2	2	1	1	1	1	2	.	.	.	.	.	.	.
494	31	1	1	10	30000	1	5	3	1	1	3	3	3	3	1	1	1	2	1	2	1	2	3	2	1	3	3	1	2	1	1	2	.	.	.	.	.	.	.
495	22	1	2	8	15000	1	1	5	3	8	1	1	1	1	1	1	1	1	1	3	2	2	3	1	1	2	1	1	2	1	2	1	7	2	2	.	.	.	.
496	25	1	1	8	5000	2	7	5	3	10	1	1	1	2	1	1	1	1	1	1	1	2	1	2	1	1	2	1	1	1	1	1	3	2	1	1	4	1	1
497	37	2	1	8	20000	1	4	5	3	0	2	2	2	1	1	1	1	2	1	2	1	2	1	1	3	2	2	1	1	1	1	1	1	1	1	1	1	2	1
498	27	1	2	12	15000	1	1	5	3	10	1	1	1	1	1	1	2	2	1	2	1	3	1	2	3	1	2	1	1	1	1	1	4	36	1	1	4	12	1
499	42	1	1	10	50000	1	1	5	2	10	1	1	3	3	1	1	1	1	1	1	2	2	3	2	2	1	1	1	1	1	1	2	.	.	.	.	.	.	.
500	25	2	2	17	20000	1	5	5	3	17	1	1	1	3	1	1	1	1	1	3	1	1	1	2	2	1	2	1	1	1	1	1	1	1	1	1	1	8	1
501	52	1	1	12	65000	1	1	2	3	12	1	1	3	3	1	1	1	2	1	2	1	1	1	2	3	1	2	1	1	1	1	1	1	1	1	1	1	12	1
502	24	2	2	17	50000	1	5	2	3	17	3	1	1	1	1	1	1	1	1	2	2	1	1	2	3	1	3	1	1	1	1	1	2	2	1	2	1	2	1
503	24	2	2	17	80000	1	5	5	3	17	3	1	1	1	1	1	1	1	1	2	2	1	1	2	3	1	1	1	1	1	2	1	2	3	1	2	1	2	2
504	25	2	1	17	50000	1	1	5	2	16	3	2	1	1	1	1	1	1	1	2	2	1	1	2	3	2	2	1	1	5	1	1	2	2	2	.	.	.	.
505	42	1	1	10	15000	2	1	5	1	10	1	1	1	1	1	1	1	1	1	1	1	2	2	2	2	2	2	1	1	1	1	1	1	1	1	1	1	2	1
506	28	1	2	10	50000	1	1	5	3	10	1	1	3	3	1	1	1	1	1	1	1	2	2	2	2	1	2	1	1	1	1	1	1	1	1	1	1	2	1
507	35	1	1	10	40000	1	1	5	3	10	1	1	1	2	1	1	1	1	1	2	1	1	2	2	2	2	2	1	1	1	1	2	.	.	.	.	.	.	.
508	55	1	1	2	10000	2	1	5	3	2	1	3	3	3	1	3	3	3	3	1	2	3	1	3	2	1	2	1	1	1	1	1	1	1	1	1	4	2	2
509	35	1	1	10	20000	1	3	5	3	10	3	1	1	1	1	1	1	2	1	2	1	2	2	2	2	1	2	1	2	1	2	1	1	1	1	1	4	2	2
510	43	1	1	10	42000	1	3	2	3	10	3	3	3	3	1	1	1	2	1	1	1	2	2	2	2	1	1	1	1	1	1	1	2	8	1	1	1	9	1
511	37	1	1	10	25000	2	3	5	3	10	3	1	1	1	1	1	1	1	1	2	1	2	2	2	1	2	2	1	1	1	1	1	1	1	1	1	1	2	1
512	27	1	1	2	17000	1	1	5	3	12	3	1	2	3	3	3	1	1	1	2	2	2	2	1	1	1	2	2	1	4	1	1	1	3	1	1	4	3	1
513	24	1	1	16	20000	2	5	2	1	10	7	1	1	1	1	2	2	1	1	1	2	2	2	2	2	2	2	1	1	4	1	1	1	4	1	1	1	4	1
514	22	1	2	14	20000	1	5	4	4	16	1	2	1	3	1	1	1	1	1	2	1	2	2	2	2	3	2	1	1	1	1	1	1	1	1	1	1	12	1
515	20	2	2	12	10000	1	5	5	3	10	1	1	3	1	1	1	1	1	1	1	1	1	2	2	2	2	2	1	1	4	2	2	.	.	.	.	.	.	.
516	30	1	2	9	18000	1	2	5	3	9	7	3	3	3	3	1	3	1	1	2	1	2	3	3	1	1	2	2	2	4	2	1	1	2	1	1	4	2	1
517	21	1	2	12	20000	1	5	4	3	0	1	1	1	1	1	1	1	1	1	2	1	2	2	2	3	2	2	1	1	1	1	1	1	30	1	3	1	10	1
518	20	1	2	12	10000	1	3	5	3	12	3	1	3	3	3	3	3	3	3	2	1	2	1	2	3	3	2	1	1	1	2	1	1	3	1	1	1	3	1
519	22	1	2	5	12000	1	3	1	3	5	3	1	1	2	2	1	1	1	1	2	1	1	3	1	1	2	2	1	1	1	1	1	1	1	1	1	1	3	1
520	18	1	2	10	25000	1	5	5	3	17	1	1	2	1	3	1	1	1	1	2	1	3	3	2	2	2	2	1	2	1	2	1	1	1	2	.	.	.	.
521	66	1	1	17	50000	1	1	2	3	17	1	1	1	1	3	1	1	2	1	1	1	1	1	2	2	3	2	1	2	1	2	1	3	15	1	1	1	16	1
522	21	1	2	12	40000	1	5	2	3	17	1	1	1	1	1	1	1	1	1	1	1	2	1	2	2	2	2	1	2	1	2	1	2	40	2	.	.	.	.
523	50	2	1	17	30000	1	4	5	2	17	1	1	2	1	1	1	1	1	1	2	1	2	1	2	2	2	2	1	1	1	1	2	.	.	.	.	.	.	.
524	18	1	2	11	30000	1	5	2	3	4	1	1	3	3	3	3	3	3	3	2	1	3	2	2	3	3	3	1	1	1	2	1	2	1	1	1	1	2	2
525	38	1	2	9	13000	1	3	1	3	9	3	3	3	3	3	3	3	3	3	2	2	1	2	2	2	2	2	1	1	1	1	1	2	2	2	.	.	.	.
526	22	1	2	12	11000	1	5	3	5	1	2	1	1	1	1	1	1	1	1	2	1	2	1	1	1	1	2	1	1	1	1	1	1	1	1	1	1	2	1
527	45	1	1	12	60000	1	1	5	3	12	1	1	2	3	1	1	1	1	1	1	1	2	1	2	2	2	2	1	1	1	1	2	.	.	.	.	.	.	.
528	29	2	2	12	25000	1	5	5	2	17	3	1	1	3	1	1	1	2	1	1	1	2	1	1	1	1	2	1	1	1	1	1	1	3	1	1	1	3	1
529	23	2	2	12	25000	1	5	1	2	17	3	1	2	1	1	1	1	1	1	2	1	2	1	2	2	1	2	1	2	1	1	2	.	.	.	.	.	.	.
530	39	1	1	17	40000	1	3	1	3	17	3	3	1	1	1	3	1	1	1	1	1	1	2	2	2	2	2	1	1	1	1	2	.	.	.	.	.	.	.
531	27	1	2	17	25000	1	3	1	3	17	3	3	3	1	1	1	1	1	1	1	1	2	2	2	3	2	2	1	1	1	1	1	2	2	2	.	.	.	.
532	38	1	1	9	80000	2	1	5	5	9	1	2	2	3	2	1	2	1	1	1	1	2	1	2	2	2	2	1	2	1	2	2	.	.	.	.	.	.	.
533	56	1	1	17	45000	2	3	4	5	17	3	1	1	1	1	1	1	1	1	1	1	2	2	2	2	2	2	1	2	1	1	1	5	30	1	3	1	10	2
534	58	1	1	16	9000	1	3	5	5	16	3	3	3	3	1	1	1	3	1	2	2	2	2	2	2	2	1	1	1	1	1	2	.	.	.	.	.	.	.
535	48	1	1	8	11000	1	3	5	1	8	3	1	1	1	1	1	1	1	1	1	2	2	1	2	2	2	2	1	1	1	2	2	.	.	.	.	.	.	.
536	51	1	1	10	30000	1	3	5	3	10	3	1	1	1	1	1	1	1	1	1	1	2	1	2	2	2	2	2	2	2	1	2	.	.	.	.	.	.	.
537	24	1	1	5	20000	1	3	5	5	0	2	1	2	1	2	3	3	3	1	2	2	3	2	2	1	1	2	2	2	4	2	1	1	5	1	2	1	5	1
538	35	2	2	17	70000	1	3	2	2	17	3	2	1	1	1	2	1	1	1	2	1	2	2	2	2	2	2	2	1	1	1	1	1	1	1	1	1	10	1
539	40	1	1	12	15000	1	3	2	1	12	3	3	1	1	1	1	3	3	1	2	1	1	1	2	2	2	2	1	1	1	1	1	1	15	1	3	1	16	1
540	21	1	2	14	10000	1	3	5	1	0	7	3	3	1	1	1	1	1	1	2	1	2	3	2	2	3	2	1	2	1	1	1	1	34	1	3	1	17	2
541	25	1	1	10	15000	1	3	5	3	10	3	3	3	3	3	3	3	3	3	1	1	3	3	2	3	3	3	1	2	1	2	2	.	.	.	.	.	.	.
542	43	1	1	12	30000	1	1	1	1	12	1	2	1	1	1	1	1	1	1	2	1	2	2	2	1	2	2	1	1	1	1	1	1	1	1	1	1	16	1
543	56	1	2	7	12000	1	3	5	1	7	3	1	1	1	1	1	1	1	1	2	1	1	1	2	1	1	2	1	1	1	2	2	.	.	.	.	.	.	.
544	24	1	2	12	25000	1	1	1	1	12	1	1	1	3	1	1	3	1	1	1	1	3	1	2	1	1	2	1	1	1	1	2	.	.	.	.	.	.	.
545	55	1	1	0	10000	1	1	5	3	0	3	3	3	3	1	1	1	3	3	1	1	2	1	2	1	1	2	1	2	1	2	1	1	3	1	1	1	3	2
546	40	1	1	12	60000	1	1	5	1	12	1	3	3	1	1	1	1	3	1	2	1	3	2	2	2	2	2	2	2	4	2	2	.	.	.	.	.	.	.
547	50	2	1	5	15000	1	3	1	5	5	3	1	3	3	3	3	2	3	1	2	1	3	1	2	3	1	2	1	1	1	1	1	5	21	1	3	1	6	1
548	40	1	1	12	15000	1	1	5	5	12	1	1	2	1	1	1	1	1	1	2	2	2	2	2	1	2	2	1	1	1	1	2	.	.	.	.	.	.	.
549	53	1	1	0	20000	1	1	5	5	0	1	3	3	3	1	1	1	3	1	2	1	3	1	2	1	1	1	1	2	4	2	1	1	1	1	2	1	2	2
550	45	1	1	16	40000	1	1	1	3	16	1	1	2	3	1	1	1	1	1	2	1	2	1	2	2	1	2	1	1	1	1	1	1	8	2	.	.	.	.
551	48	1	1	16	60000	1	1	5	1	16	1	3	3	2	1	1	1	1	1	2	1	2	2	2	2	2	2	1	1	1	1	2	.	.	.	.	.	.	.
552	50	1	1	9	40000	1	1	1	1	9	1	1	3	1	1	1	1	1	1	2	1	2	2	2	1	2	2	1	1	1	1	1	1	37	2	.	.	.	.
553	38	1	1	10	50000	1	1	5	1	10	1	1	1	2	1	1	3	1	1	2	1	2	2	2	2	2	2	1	2	1	2	1	1	3	2	.	.	.	.
554	34	1	1	16	30000	1	1	5	3	16	1	1	2	1	1	1	1	1	1	2	1	2	1	2	2	2	2	1	2	1	2	2	.	.	.	.	.	.	.
555	24	1	2	16	80000	1	5	4	2	10	1	1	1	1	2	1	2	2	1	3	1	2	1	2	2	1	2	1	1	1	1	1	5	15	1	1	1	16	1
556	18	1	2	6	12000	1	3	5	3	6	3	3	3	3	1	3	3	1	3	1	1	1	3	2	2	3	2	1	2	1	2	2	.	.	.	.	.	.	.
557	50	1	1	4	15000	1	2	5	5	4	2	3	3	3	1	3	3	1	3	1	2	2	3	1	3	3	1	2	2	4	2	2	.	.	.	.	.	.	.
558	37	1	1	0	13000	1	2	4	5	0	2	3	1	3	2	2	1	2	3	3	2	2	1	1	1	1	2	2	2	4	2	1	8	3	1	3	4	3	2
559	48	1	1	10	15000	1	2	2	5	10	2	1	1	3	3	2	2	2	2	1	2	2	1	1	1	1	2	2	2	4	2	1	2	3	1	3	4	2	2
560	41	1	1	9	30000	1	1	1	1	9	1	2	1	3	3	1	1	1	1	2	2	2	3	2	2	2	3	1	2	1	2	1	1	2	2	.	.	.	.
561	33	1	1	3	15000	1	3	2	1	3	3	3	3	3	3	1	1	2	1	3	2	2	3	1	3	2	2	1	1	3	1	1	2	21	2	.	.	.	.
562	39	1	2	10	50000	1	3	5	3	10	3	1	2	3	1	1	1	2	1	2	1	2	2	2	3	3	2	1	1	1	1	2	.	.	.	.	.	.	.
563	30	1	1	17	35000	1	3	5	3	17	3	1	3	1	1	1	1	2	1	2	1	2	3	2	2	2	2	1	1	1	1	2	.	.	.	.	.	.	.
564	50	1	1	12	10000	2	3	5	2	12	3	3	3	3	1	1	1	2	1	1	1	2	2	2	2	1	2	1	2	1	2	2	.	.	.	.	.	.	.
565	34	1	1	0	25000	1	3	1	3	0	3	1	1	3	2	1	1	1	1	1	1	2	1	2	2	1	1	1	2	1	2	1	1	33	1	1	1	14	1
566	36	1	1	0	18000	2	2	5	4	0	2	3	3	1	1	1	1	1	1	2	1	2	1	2	3	2	2	1	2	1	2	1	1	2	2	.	.	.	.
567	21	1	1	5	20000	1	1	2	5	0	1	3	3	3	3	3	3	3	3	1	3	3	1	1	1	1	1	2	2	2	2	1	2	33	2	.	.	.	.
568	45	1	1	8	12000	1	3	5	2	8	3	1	3	3	3	1	2	1	3	1	1	2	1	1	1	1	1	1	2	2	2	2	.	.	.	.	.	.	.
569	40	1	1	0	10000	2	2	5	5	0	2	3	3	3	1	1	2	2	3	1	2	1	1	1	1	1	1	2	2	2	2	2	.	.	.	.	.	.	.
570	40	2	1	5	10000	2	4	5	1	9	2	3	3	3	3	3	3	3	3	2	2	2	3	2	3	3	2	1	2	1	2	2	.	.	.	.	.	.	.
571	36	1	1	6	25000	1	1	5	3	6	1	1	1	3	3	1	1	1	1	2	1	2	1	2	2	2	1	1	2	1	2	1	1	3	1	1	4	1	1
572	24	1	2	16	90000	1	5	2	3	17	3	3	3	3	3	3	3	3	3	2	1	2	1	2	3	1	2	1	2	1	2	1	2	1	1	2	1	2	2
573	23	1	2	16	25000	1	5	1	3	12	3	1	3	1	1	1	1	2	1	2	1	2	1	1	3	1	3	2	2	2	2	1	1	36	1	1	1	12	1
574	52	1	1	0	20000	1	1	5	5	0	1	1	3	3	3	3	3	2	3	1	2	2	1	1	1	1	1	2	2	2	2	2	.	.	.	.	.	.	.
575	22	1	2	12	30000	1	3	2	3	10	1	1	3	3	1	2	3	1	3	1	1	2	1	2	1	1	2	1	1	3	2	1	2	20	1	1	3	7	1
576	25	1	2	15	35000	1	3	5	3	15	3	3	3	3	1	1	1	2	3	2	1	3	1	2	2	1	2	1	2	1	2	2	.	.	.	.	.	.	.
577	57	1	1	0	30000	1	1	1	5	0	1	3	3	3	3	3	3	3	3	1	1	2	1	1	1	1	1	2	2	4	2	1	1	13	2	.	.	.	.
578	20	1	2	13	35000	1	5	5	3	17	7	1	1	2	1	1	1	2	1	3	1	2	1	2	2	3	2	1	1	1	1	2	.	.	.	.	.	.	.
579	23	1	2	13	15000	2	5	5	3	10	3	1	2	3	1	1	1	2	1	2	1	3	3	1	3	1	2	2	2	4	2	2	.	.	.	.	.	.	.
580	42	1	1	17	42000	1	3	4	3	17	3	1	1	3	1	1	1	2	1	2	1	2	3	2	2	2	2	1	1	1	1	1	4	3	1	1	1	2	1
581	50	2	1	0	12000	2	2	5	1	0	2	3	3	3	3	3	3	3	3	3	3	3	3	3	3	3	3	1	1	1	1	2	.	.	.	.	.	.	.
582	35	1	1	10	15000	2	3	5	2	10	3	3	3	3	3	1	3	1	3	2	1	2	1	2	1	1	2	1	1	1	1	2	.	.	.	.	.	.	.
583	22	1	2	15	55000	1	5	2	3	4	3	1	1	1	1	2	1	1	1	2	1	3	2	2	2	1	2	2	2	4	2	1	2	1	1	1	4	2	2
584	22	1	2	15	20000	1	5	3	3	16	1	3	3	3	1	1	1	2	1	2	1	2	1	2	1	1	2	2	2	4	2	1	3	16	1	2	1	11	2
585	23	2	2	15	90000	1	5	5	3	16	3	2	1	1	1	1	1	2	1	2	1	2	1	2	1	1	2	2	2	3	2	1	3	1	1	2	3	1	2
586	25	1	2	16	150000	1	3	5	3	17	3	1	1	1	1	1	1	2	1	1	1	2	1	2	1	1	2	2	2	2	2	1	2	1	1	2	2	1	2
587	25	2	2	16	150000	1	3	4	3	17	1	2	1	1	1	1	3	1	1	3	1	1	1	2	1	1	2	1	1	1	1	1	4	5	1	3	1	5	1
588	28	2	2	16	40000	1	3	4	3	16	1	1	1	3	1	1	1	2	1	2	1	2	2	2	2	1	2	1	1	1	1	1	3	1	1	3	1	2	1
589	55	1	1	0	10000	2	2	1	5	0	2	3	3	3	3	3	3	3	3	3	2	2	1	3	1	1	2	2	2	4	2	1	1	21	2	.	.	.	.
590	27	2	2	17	50000	1	3	3	3	16	3	1	1	3	1	3	3	2	1	2	1	2	1	2	2	1	1	1	2	1	2	1	2	1	1	1	1	1	2
591	26	1	2	16	40000	1	3	5	3	12	1	3	1	1	2	1	1	2	1	2	1	2	1	2	2	1	2	1	1	1	1	1	1	1	2	.	.	.	.
592	22	2	2	14	90000	1	5	3	3	12	1	1	1	3	1	3	1	2	1	2	1	3	1	2	2	1	2	1	2	1	2	1	3	3	1	1	1	2	1
593	27	2	1	17	65000	1	4	5	3	17	3	1	3	3	3	1	3	3	1	1	1	2	2	2	3	3	2	2	2	1	2	1	4	1	2	.	.	.	.
594	50	2	1	8	60000	1	4	1	3	6	1	3	3	3	3	3	3	2	3	3	3	2	1	2	1	1	2	1	2	1	2	1	1	6	2	.	.	.	.
595	27	2	1	17	50000	1	4	2	3	17	3	3	3	3	1	1	3	1	3	2	1	2	2	2	2	2	2	2	1	1	2	1	4	31	2	.	.	.	.
596	32	1	1	17	50000	1	3	3	3	17	3	1	1	1	1	1	1	1	1	2	1	3	2	2	3	2	2	2	2	4	2	1	3	1	1	1	1	2	2
597	23	1	1	12	40000	1	1	1	3	10	1	3	3	3	1	1	1	1	3	2	1	3	2	2	2	2	2	1	1	1	1	1	1	1	1	1	1	1	1
598	23	1	2	15	65000	1	5	5	3	12	1	3	1	1	1	1	1	2	1	2	1	2	2	2	2	2	2	1	1	1	1	1	2	1	2	.	.	.	.
599	32	1	1	8	20000	1	1	5	3	8	1	3	3	3	1	3	3	1	3	2	1	2	3	2	3	1	2	2	2	4	2	1	1	1	2	.	.	.	.
600	33	2	1	12	50000	1	4	4	3	17	3	3	3	3	1	1	3	2	3	2	1	3	1	2	1	3	2	1	1	1	1	1	4	8	1	1	1	9	1
601	45	2	1	6	10000	1	2	5	5	6	2	3	3	3	3	3	1	3	3	3	3	3	1	3	1	1	2	2	2	4	2	1	1	2	2	.	.	.	.
602	25	1	2	16	25000	1	5	1	3	8	1	3	2	1	1	1	1	2	1	2	1	2	1	2	2	1	2	1	2	1	2	1	1	6	2	.	.	.	.
603	22	1	2	14	45000	1	5	1	3	15	3	1	2	1	1	1	1	3	1	2	1	1	1	2	2	2	1	2	2	2	2	1	1	1	2	.	.	.	.
604	23	1	2	15	25000	1	5	5	3	0	1	1	1	1	1	1	1	2	1	2	1	2	2	2	2	2	2	1	1	1	1	2	.	.	.	.	.	.	.
605	28	1	2	15	60000	1	3	4	2	15	3	1	1	3	1	1	1	2	1	3	1	2	1	2	2	1	2	1	1	1	1	1	5	1	2	.	.	.	.
606	24	1	2	15	70000	1	5	1	3	6	1	1	2	1	1	1	1	2	1	2	3	2	2	3	2	2	2	1	2	1	2	1	2	3	2	.	.	.	.
607	22	2	2	15	50000	1	5	2	1	10	1	1	2	1	1	1	1	2	1	2	1	3	1	2	3	1	2	1	1	1	1	1	1	14	2	.	.	.	.
608	37	1	1	10	15000	1	2	2	3	10	2	3	3	3	1	1	1	2	1	2	1	2	3	2	2	3	2	1	1	1	1	1	2	4	2	.	.	.	.
609	20	1	1	9	20000	1	3	5	3	12	1	1	2	3	2	1	1	3	1	1	1	1	1	1	1	2	2	2	2	1	2	1	4	1	1	1	1	2	1
610	22	1	2	15	20000	1	5	2	3	15	1	1	2	2	1	1	1	2	1	2	1	1	1	2	1	1	3	1	1	1	1	1	2	1	1	2	1	2	1
611	19	1	2	12	40000	1	5	5	3	5	3	1	3	1	1	1	2	1	1	2	1	2	1	1	2	3	2	1	1	1	2	1	1	2	1	1	1	13	1
612	40	1	1	8	10000	2	7	5	1	8	7	3	3	3	1	1	1	2	1	2	1	2	2	2	2	2	2	2	1	1	1	2	.	.	.	.	.	.	.
613	21	1	2	15	18000	1	5	3	3	17	3	3	3	1	1	1	1	1	1	1	1	2	1	2	2	1	2	1	1	1	2	1	3	1	1	2	1	2	2
614	22	2	2	15	10000	1	5	5	3	12	1	1	2	3	1	1	1	2	3	2	1	2	3	2	2	3	2	1	1	1	1	2	.	.	.	.	.	.	.
615	39	1	1	10	20000	1	3	5	1	10	3	3	3	3	1	1	1	2	1	2	1	2	1	2	2	1	2	1	1	1	1	2	.	.	.	.	.	.	.
616	23	1	2	14	10000	1	5	5	3	0	7	1	1	2	1	1	1	2	1	1	1	2	1	2	1	1	2	2	2	2	2	2	.	.	.	.	.	.	.
617	26	1	2	1	50000	2	3	4	2	8	1	1	2	3	1	1	3	2	1	2	1	2	3	2	2	3	2	1	2	1	2	1	4	15	1	2	1	5	1
618	25	1	1	5	16000	1	2	2	1	5	2	3	1	3	3	1	2	1	3	3	2	1	1	1	1	1	2	2	2	4	2	1	3	16	1	1	4	2	2
619	22	1	1	10	25000	1	3	5	3	10	3	3	1	3	3	1	1	2	1	1	1	1	1	1	2	1	2	1	2	1	2	1	1	1	1	1	4	2	2
620	27	1	1	6	25000	1	1	5	3	6	1	1	1	2	2	1	2	1	1	1	1	1	1	1	1	1	1	2	2	2	2	1	1	1	1	1	2	16	1
621	22	2	2	15	60000	1	5	5	3	16	3	3	2	1	1	1	1	2	1	2	1	1	1	2	2	1	2	2	2	1	2	1	4	3	1	1	1	2	1
622	22	1	2	15	20000	1	5	4	3	12	7	1	1	1	1	1	2	1	2	1	1	1	2	1	1	1	1	1	1	1	1	1	8	11	1	3	1	13	2
623	22	1	2	15	80000	2	1	1	3	16	3	1	1	1	1	1	1	2	1	2	2	2	1	1	2	1	2	1	1	1	1	1	1	1	1	1	1	2	1
624	27	1	2	17	25000	1	5	5	2	10	1	3	1	1	1	1	1	2	1	2	1	2	1	2	2	1	2	1	1	1	1	1	1	2	2	.	.	.	.
625	23	1	2	15	20000	1	5	2	3	4	7	1	2	1	1	1	3	2	1	2	1	3	2	2	2	3	2	1	2	1	2	1	2	1	1	1	1	2	1
626	36	1	1	17	40000	1	3	5	1	17	3	1	1	1	1	1	1	2	1	2	1	2	2	2	2	2	2	1	1	1	1	1	1	1	2	.	.	.	.
627	24	1	2	15	80000	1	1	5	3	16	3	1	2	1	1	1	1	1	1	3	1	1	1	1	2	1	2	1	1	1	1	1	3	1	1	3	1	2	2
628	23	1	2	15	30000	1	5	3	3	10	1	1	1	1	1	3	1	2	1	2	1	1	1	2	1	1	1	2	2	4	2	1	3	1	2	.	.	.	.
629	64	1	1	16	600000	1	1	5	5	16	1	3	3	3	1	1	1	1	1	2	2	2	1	1	2	1	2	1	1	1	1	2	.	.	.	.	.	.	.
630	20	1	2	13	22000	1	5	2	3	7	3	3	1	3	1	1	3	2	1	3	1	3	1	2	1	1	2	2	1	4	2	1	2	3	1	2	1	8	1
631	21	1	2	15	10000	1	5	4	3	0	2	3	3	3	3	1	2	2	2	2	1	1	2	2	1	1	2	2	2	4	2	1	7	1	1	3	4	1	2
632	24	2	2	15	22000	2	5	1	1	10	7	1	1	2	1	1	1	2	1	2	1	1	1	2	1	1	1	2	2	2	2	1	1	1	1	3	2	2	2
633	26	1	2	8	30000	1	3	5	3	0	3	3	3	3	1	1	1	3	1	2	1	2	1	3	2	1	2	2	2	3	2	2	.	.	.	.	.	.	.
634	54	1	1	0	20000	1	2	5	5	0	2	3	3	3	3	3	1	1	3	3	1	2	3	2	1	3	2	1	1	1	1	1	2	2	1	1	4	8	1
635	32	1	1	0	15000	2	2	5	5	0	2	1	1	3	1	2	3	2	2	1	3	1	3	1	3	3	2	2	2	4	2	2	.	.	.	.	.	.	.
636	24	1	2	15	50000	1	5	1	3	7	1	1	1	3	1	1	1	2	1	2	1	2	1	2	1	1	2	1	2	1	2	1	1	2	2	.	.	.	.
637	30	1	1	12	16000	1	3	2	3	12	3	2	1	3	1	1	1	1	1	2	2	1	1	2	1	1	2	2	2	1	2	1	2	15	1	1	1	16	2
638	43	1	1	4	15000	1	1	5	3	4	1	2	2	2	2	1	2	2	2	2	1	2	2	2	2	2	2	2	2	4	2	1	3	2	1	2	4	2	2
639	25	1	1	10	20000	1	3	1	3	7	7	3	3	1	1	1	1	2	1	2	1	2	3	2	2	1	2	1	1	1	1	1	1	1	1	1	1	1	1
640	20	1	2	13	30000	1	5	5	3	12	3	3	1	2	1	1	1	1	1	2	1	2	2	2	2	2	2	1	1	1	1	1	5	2	1	2	1	2	1
641	49	1	1	15	20000	1	1	1	1	15	1	1	1	1	1	1	1	2	1	2	1	1	1	2	1	1	3	1	1	1	1	1	1	1	1	1	1	2	1
642	28	1	1	0	20000	2	2	1	5	2	3	3	1	2	1	3	1	1	1	3	2	1	1	1	1	1	2	2	2	4	2	1	1	3	1	1	4	2	2
643	30	2	1	16	25000	1	3	2	1	17	3	1	1	1	1	1	1	1	1	2	1	1	1	2	1	1	1	1	1	1	1	1	2	1	1	2	1	2	1
644	55	1	1	8	12000	2	5	3	3	8	5	3	3	3	1	1	1	2	1	2	1	1	1	1	1	1	3	2	1	4	1	1	3	1	1	2	1	2	1
645	28	1	1	16	100000	2	3	1	3	16	3	1	1	1	1	1	1	2	1	2	1	2	1	2	1	1	2	1	1	1	1	1	1	18	1	1	1	1	1
646	36	1	2	0	10000	1	2	4	4	0	2	2	2	2	1	1	2	1	1	1	1	1	3	2	2	3	2	2	2	1	2	1	3	22	1	3	1	3	2
647	25	1	1	17	100000	1	3	1	3	12	3	1	1	2	1	1	1	2	1	1	1	1	2	2	2	2	2	1	1	1	1	1	1	6	2	.	.	.	.
648	45	1	1	10	15000	2	7	5	3	10	7	1	2	1	1	1	1	2	1	2	1	2	1	2	2	1	2	1	1	1	1	1	3	2	1	2	1	6	2
649	38	1	1	10	12000	1	3	5	1	10	3	1	1	3	1	1	1	1	1	2	1	2	1	2	2	1	2	1	1	1	1	1	1	2	2	.	.	.	.
650	19	1	2	13	30000	1	5	5	1	10	1	1	2	1	1	1	1	2	1	2	1	2	1	2	2	1	1	1	1	1	1	2	.	.	.	.	.	.	.
651	18	1	2	6	10000	1	2	5	5	6	2	3	3	3	1	1	1	2	1	2	1	2	1	3	1	1	2	1	2	1	2	1	3	3	1	1	1	6	1
652	32	1	1	9	15000	2	2	3	3	9	2	3	3	3	3	1	3	1	1	1	1	1	3	1	1	1	1	1	1	1	2	1	1	36	1	1	1	12	2
653	22	1	2	16	18000	1	5	5	3	5	7	1	1	2	1	1	1	1	1	2	1	1	2	2	3	1	3	1	1	1	1	1	1	2	2	.	.	.	.
654	37	1	1	3	15000	1	2	2	5	3	2	3	3	3	1	3	3	1	1	3	1	1	1	1	1	1	2	2	2	4	2	1	2	21	1	2	4	6	1
655	32	1	1	16	50000	1	3	2	3	8	3	1	3	1	1	1	1	2	1	3	1	1	1	2	2	1	2	1	1	1	1	1	2	3	1	1	1	2	1
656	42	1	1	10	40000	1	1	1	1	10	1	3	1	3	1	1	3	1	1	3	1	3	1	2	1	1	2	2	2	1	2	1	1	2	2	.	.	.	.

## Sheet: code
S.L.	age	gender	marital_status	educa	monthly_income	residence	occupation	frequency_HC	media_exposure	HH Head_edu	head_occupation	effect_bacterial	effect_viral	defi_antibiotic	reason_antibi_resis	risk_resistance	resis_without_prescription	stop_using_anti	resistance_misuse	safety_used_ant	sale_without_prescription	save_unused_ant	recovery_coughs_cold	intake_medicine_seller	avoid_severe_illness	recovery_fever	visit_another_doctor_ant	asking_doctor_ant	fulfill_course	mostly_intake	completion_full_course	sickness	sickness_number	sickness_disease	intake_ant_last12	intake_ant_times	intake_ant_suggestion	reason_anti	fulfill_ant_last12
integer	101. Age of the respondent	102. Gender	103. Marital status	104. Level of education	105. Monthly family income	106. Place of residence	107. Occupation	108. Frequency of visiting healthcare facility in the last one year	109. Media exposure	110. Level of education of the main earning member of the family	111. Occupation of the main earning member of the family	201. Antibiotics are effective for the treatment of bacterial infections	202. Antibiotics are effective for the treatment of viral infections	203. Loss of effectiveness of an antibiotic is antibiotic resistance	204. Antibiotic resistance creases due to missing of an antibiotic dose	205. The more we use antibiotic, the higher the risk that resistance develops	206. Antibiotic resistance can develop due to use of antibiotic without doctor’s prescription	207. After feeling better, one can stop a partially completed antibiotic dose	208. Antibiotic resistance can develop due to misuse of antibiotic	301. Antibiotics are safe, so they can commonly be used	302. Without prescription, sale of antibiotics should be banned	303. Surplus/ unused antibiotics can be saved for future use or to give someone else	304. Antibiotics speed up the recovery from most coughs and colds	305. It is okay to take antibiotics based on the suggestion of a medicine seller	306. I should take antibiotics to avoid getting a more severe illness, when I suffer from cough and cold	307. Antibiotic speeds up recovery when I get a fever	308. If a doctor does not prescribe an antibiotic when I think one is needed, I will go to another doctor	401. Before using antibiotics, do you ask a doctor?	402. Do you always fulfill the antibiotic course?	403. How do you mostly intake antibiotics?	404. After taking some doses of antibiotics, if you feel better, do you still complete the full dose of treatment?	405. Have you been sick in the last 12 months?	406. If yes, how often?	407. What kind of disease did you suffer from?	408. In the last 12 months, have you taken any antibiotic?	409. In the last 12 months, how many times did you use antibiotics?	410. How did you get the last course of antibiotics that you consumed?	411. What was the reason for last taking antibiotics that you consumed?	412. In the last 12 months, did you fulfill the antibiotic course?
		Male==1	Married=1	Passing year (if illiterate, please write ‘0’)	in BDT	Urban=1	Business=1	Once=1	TV=1	Passing year (if illiterate, please write ‘0’)	Business=1	Yes=1	Yes=1	Yes=1	Yes=1	Yes=1	Yes=1	Yes=1	Yes=1	Agree=1	Agree=1	Agree=1	Agree=1	Agree=1	Agree=1	Agree=1	Agree=1	Yes=1	Yes=1	1. Physician’s prescription	Yes=1	Yes=1	integer	1. Normal fever, cold, cough	Yes=1	1. Once	1. Physician’s prescription	1. Cold	Yes=1
		Female=2	Unmarried=2			Rural=2	Day labor=2	Twice=2	Newspaper=2		Day labor=2	No=2	No=2	No=2	No=2	No=2	No=2	No=2	No=2	Disagree=2	Disagree=2	Disagree=2	Disagree=2	Disagree=2	Disagree=2	Disagree=2	Disagree=2	No=2	No=2	2. Self-medication	No=2	No=2		2. Pain in different limbs (hand, leg, abdomen, head, back)	No=2	2. Twice	2. Self-medication	2. Fever	No=2
							Service=3	Three=3	Social media=3		Service=3	Don't know=3	Don't know=3	Don't know=3	Don't know=3	Don't know=3	Don't know=3	Don't know=3	Don't know=3	Neutral=3	Neutral=3	Neutral=3	Neutral=3	Neutral=3	Neutral=3	Neutral=3	Neutral=3			3. Suggested by friends/relatives				3. Acute fever		3. More than two times	3. Suggested by friends/relatives	3. Bacterial Infection
							Housewife=4	Four and above=4	Radio=4		Housewife=4																			4. Suggested by medicine seller				4. Diarrhea			4. Suggested by medicine seller	4 diarrhoea
							Student=5	Never=5	No media exposure=5		Student=5																			5. According to previous prescription				5. Skin disease			5. According to previous prescription	5. Skin disease
							Others (Please specify)				Others (Please specify)																							6. Dental case				6. Back pain
							Farmar=7																											7. Influenza				7. Ulcer
																																		8. Diabetic				8. Dental
																																		10. Anemia				9. Diabetes
																																		11. Sinusitis				10. Urine infection
																																		12. Tuberculosis				11. shortness of breath
																																		13. Eye problem				12. Causality (accident)
																																		14. Heart Disease				13. Migraine/ headeache
																																		15. ENT				14. Sexual disease
																																		16. Asthma/ Cold allergy				15. COVID-19
																																		17. Kidney disease				16. throat problem
																																		18. Cold/dust allergy				17. Piles
																																		19. Paralysis				18. arthritids
																																		20. Ulcer				19. stomach problm
																																		21. back pain				20. heart disease
																																		22. Spine problems				21. ear infection
																																		23. Mental disease				22. asthma
																																		24. Tumor				23. Jaundice
																																		25. Rheumatic fever				24. low pressure
																																		26. Cancer
																																		27. Arthritis
																																		28. Epilepsy
																																		29. Liver cirrhosis
																																		30. Urine infection
																																		31. Stomach problem
																																		32. Rat kana
																																		33. Sexual disease
																																		34.Piles
																																		35. Stroke
																																		36. Causality (both accident and fighting )
																																		37. neurosis
																																		38. Jaundice
																																		39. Typhoid
																																		40. Dengue
																																		41. Chikungunya
																																		42. Amshay
																																		43. Gastric
																																		44. Malaria
																																		45. Corona/Covid-19
																																		46. Other (Specify)
